# Supplementary material for: Pan-cancer single cell and spatial transcriptomics analysis deciphers the molecular landscapes of senescence related cancer-associated fibroblasts and reveals its predictive value in neuroblastoma via integrated multi-omics analysis and machine learning
Source: Front Immunol. 2024 Dec 5;15:1506256. doi: 10.3389/fimmu.2024.1506256 (PMC11655476; doi:10.3389/fimmu.2024.1506256)
Supplement: Supplementary file 5 [file Table1.xlsx]

## Sheet: Sheet1
Supplementary Table-S1: Basic information of bulk and microarray datasets.
Series accession numbers	Platform used	No. of input patients	INSS_stage (Stage 1, 2, 3, 4, 4S)	Gender (Female, Male)	Age (>=1.5 years, <1.5 years)	MYCN (amplified, non-amplified)	COG Risk (High, low or intermediate)	Region	Survivval Outcome
GSE49710	Agilent-020382 Human Custom Microarray 44k	498	121, 78, 63, 183, 53	211, 287	193, 305	92, 401	176, 322	China	OS, EFS
GSE85047	Affymetrix Human Exon 1.0 ST Array	283	46,36,43,124,27	NA	138145	178,97	NA	Belgium	OS,PFS
E-MTAB-8248	Agilent-020382 Human Custom Microarray 44k	223	29,39,36,89,30	NA	119, 104	46, 176	NA	Germany	OS, EFS
E-MTAB-179	Agilent-020382 Human Custom Microarray 44k	478	119,80,69,148,62	166, 223	168, 310	74, 403	NA	Germany	OS, EFS
TARGET-NBL	Illumina Hiseq 2000	150	0,1,9,120,20	62, 88	118, 32	30, 120	119, 31	USA	OS, EFS

## Sheet: Sheet2
Supplementary Table-S2: Basic information of scRNA dataset GSE137804.
Name	Age at diagnosis (month)	Gender(Male/Female)	Stage (INSS)	Risk stratification (INRG)	MYCN status	Site of resection	Shimada	Grade of Differentiation	Distant Metastasis	Alive/deceased
T10	39	M	4	High	Non Amplified	Adrenal gland	uFH	GNB nodular (poor differentiated)	bone and bone marrow	Alive
T19	26	F	3	Intermediate	Non Amplified	Adrenal gland	FH	GNB intermixed (differentiated)	no	Alive
T27	40	M	4	High	Non Amplified	Adrenal gland	FH	poor differentiated	axillary lymph nodes	Deceased
T34	38	F	4	High	Non Amplified	Adrenal gland	uFH	poor differentiated	bone	Alive
T40	2	M	4	Intermediate	Non Amplified	Adrenal gland	FH	poor differentiated	axillary lymph nodes	Alive
T44	2	F	1	low	Non Amplified	Adrenal gland	FH	poor differentiated	no	Alive
T69	29	M	4	High	Non Amplified	Adrenal gland	uFH	poor differentiated	bone and craniocerebral	Alive
T71	1	M	4S	High	Non Amplified	Adrenal gland	FH	poor differentiated	liver	Deceased
T75	9	F	4	High	Non Amplified	Adrenal gland	FH	poor differentiated	bone	Alive
T92	41	F	4	High	Non Amplified	Adrenal gland	uFH	poor differentiated	bone and bone marrow	Alive
T162	31	M	4	High	Amplified	Adrenal gland	uFH	poor differentiated	bone and bone marrow	Alive
T174	1	M	1	low	Non Amplified	Adrenal gland	uFH	poor differentiated	no	Alive
T188	3	M	1	low	Non Amplified	Adrenal gland	FH	poor differentiated	no	Alive
T200	30	F	3	High	Amplified	Adrenal gland	uFH	poor differentiated	no	Alive
T214	3	F	3	High	Non Amplified	Adrenal gland	uFH	poor differentiated	no	Alive
T230	56	M	3	High	Amplified	Adrenal gland	uFH	poor differentiated	no	Alive

## Sheet: Sheet3
Supplementary Table-S3: Senescence related genes identified from Msigdb database.
STANDARD_NAME	FRIDMAN_SENESCENCE_UP
SYSTEMATIC_NAME	M9143
COLLECTION	C2:CGP
MSIGDB_URL	https://www.gsea-msigdb.org/gsea/msigdb/human/geneset/FRIDMAN_SENESCENCE_UP
NAMESPACE	Human_NCBI_Gene_ID
DESCRIPTION_BRIEF	Genes up-regulated in senescent cells.
DESCRIPTION_FULL	Bypassing cellular senescence and becoming immortal is a prerequisite step in the tumorigenic transformation of a cell. It has long been known that loss of a key tumor suppressor gene, such as p53, is necessary, but not sufficient, for spontaneous cellular immortalization. Therefore, there must be additional mutations and/or epigenetic alterations required for immortalization to occur. Early work…
PMID	18711403
GEOID
AUTHORS	Fridman AL,Tainsky MA
CONTRIBUTOR	Jessica Robertson
CONTRIBUTOR_ORG	MSigDB Team
EXACT_SOURCE	Table 2S: senescent cells
FILTERED_BY_SIMILARITY
EXTERNAL_NAMES_FOR_SIMILAR_TERMS
EXTERNAL_DETAILS_URL
SOURCE_MEMBERS	10133,1026,1028,1029,1030,1032,10370,10553,10767,11031,11082,11234,11259,1212,1278,1410,1490,1545,2152,220,2335,26136,2934,2987,3084,3306,3321,3428,3458,3484,3485,3486,3487,3488,3489,3490,3621,3663,3665,388,4193,4312,4692,4831,5054,5055,5606,5863,5869,5872,5875,5879,5934,595,6237,6282,64750,6609,6647,6678,6772,7020,7041,7057,7127,7128,7157,7431,81631,84909,85453,8682,8804,8894,9547,960,9636
GENE_SYMBOLS	OPTN,CDKN1A,CDKN1C,CDKN2A,CDKN2B,CDKN2D,CITED2,HTATIP2,HBS1L,RAB31,ESM1,HPS5,FILIP1L,CLTB,COL1A2,CRYAB,CCN2,CYP1B1,F3,ALDH1A3,FN1,TES,GSN,GUK1,NRG1,HSPA2,IGSF3,IFI16,IFNG,IGFBP1,IGFBP2,IGFBP3,IGFBP4,IGFBP5,IGFBP6,IGFBP7,ING1,IRF5,IRF7,RHOB,MDM2,MMP1,NDN,NME2,SERPINE1,SERPINB2,MAP2K3,RGL2,RAB5B,RAB13,RABGGTA,RAC1,RBL2,CCND1,RRAS,S100A11,SMURF2,SMPD1,SOD1,SPARC,STAT1,TFAP2A,TGFB1I1,THBS1,TNFAIP2,TN…
FOUNDER_NAMES

## Sheet: Sheet4
Supplementary Table-S4: The marker genes of each CAF subpopulation.
p_val	avg_log2FC	pct.1	pct.2	p_val_adj	cluster	gene
9.17e-184	2.25402	0.818	0.053	1.72e-179	senes CAFs	MYH11
8.16e-120	2.70116	0.606	0.044	1.53e-115	senes CAFs	ACTG2
6.73e-109	0.681981	0.384	0.016	1.27e-104	senes CAFs	CASQ2
2.88e-87	2.6799	0.909	0.194	5.41e-83	senes CAFs	PPP1R14A
7.74e-77	0.798164	0.505	0.05	1.45e-72	senes CAFs	VSIR
3.03e-73	0.923385	0.556	0.063	5.7e-69	senes CAFs	LMOD1
5.19e-72	1.65885	0.889	0.194	9.77e-68	senes CAFs	TINAGL1
9.33e-71	1.24647	0.485	0.05	1.75e-66	senes CAFs	CNN1
4.12e-70	1.772	0.929	0.229	7.75e-66	senes CAFs	CAVIN1
1.56e-67	3.88296	0.99	0.441	2.94e-63	senes CAFs	ACTA2
1.64e-67	0.874929	0.434	0.04	3.09e-63	senes CAFs	ACAN
1.56e-66	1.02564	0.525	0.062	2.93e-62	senes CAFs	PLN
8.87e-66	2.1222	0.879	0.23	1.67e-61	senes CAFs	MYLK
3.23e-64	1.95598	0.889	0.242	6.07e-60	senes CAFs	MCAM
2.96e-63	3.32923	1	0.619	5.58e-59	senes CAFs	TAGLN
1.7e-62	2.95154	0.99	0.427	3.2e-58	senes CAFs	S100A4
1.84e-61	0.487023	0.343	0.027	3.46e-57	senes CAFs	FHL5
6.17e-61	1.60671	0.848	0.214	1.16e-56	senes CAFs	CRIP1
2.13e-59	1.68332	0.848	0.224	4.01e-55	senes CAFs	CSRP2
1.3e-57	2.14235	0.949	0.378	2.44e-53	senes CAFs	CSRP1
2.37e-56	2.59798	0.99	0.775	4.45e-52	senes CAFs	MYL9
3.1e-56	2.59357	1	0.735	5.84e-52	senes CAFs	TPM2
6.53e-56	1.4403	0.444	0.054	1.23e-51	senes CAFs	ELN
4.95e-54	1.54778	0.869	0.247	9.3e-50	senes CAFs	CAVIN3
4.96e-53	0.6452	0.414	0.047	9.33e-49	senes CAFs	AOC3
1.16e-52	0.982676	0.626	0.116	2.18e-48	senes CAFs	ESAM
3.38e-52	1.70733	1	0.994	6.35e-48	senes CAFs	MYL6
3.58e-52	0.678112	0.465	0.061	6.73e-48	senes CAFs	OR51E1
4.58e-52	0.948056	0.687	0.138	8.61e-48	senes CAFs	EDIL3
1.62e-51	2.19253	1	0.859	3.04e-47	senes CAFs	DSTN
1.73e-50	1.57129	0.929	0.309	3.25e-46	senes CAFs	SELENOW
2.14e-50	1.77215	0.97	0.417	4.02e-46	senes CAFs	CAV1
2.95e-49	2.16173	0.99	0.752	5.55e-45	senes CAFs	TPM1
1.09e-48	1.18649	0.556	0.098	2.05e-44	senes CAFs	INHBA
1.57e-48	1.77168	1	0.969	2.95e-44	senes CAFs	CALD1
6.97e-46	0.607765	0.404	0.053	1.31e-41	senes CAFs	RCAN2
5.62e-45	1.57038	0.98	0.416	1.06e-40	senes CAFs	PLAC9
7.91e-44	0.414512	0.333	0.037	1.49e-39	senes CAFs	HACD1
1.27e-43	1.49686	0.758	0.224	2.39e-39	senes CAFs	PHLDA2
1.65e-43	1.50661	0.949	0.471	3.09e-39	senes CAFs	FLNA
7.22e-43	0.787361	0.535	0.101	1.36e-38	senes CAFs	KCNMB1
3.66e-42	1.40639	1	0.843	6.88e-38	senes CAFs	MYL12A
4.68e-42	0.487167	0.394	0.053	8.81e-38	senes CAFs	HEY2
5.36e-42	1.23405	0.747	0.209	1.01e-37	senes CAFs	ID4
9.35e-42	0.462092	0.343	0.041	1.76e-37	senes CAFs	SUSD2
2.61e-41	0.528688	0.263	0.024	4.92e-37	senes CAFs	ACKR3
5.84e-41	1.33791	0.889	0.333	1.1e-36	senes CAFs	ACTN1
7.44e-41	1.44273	0.929	0.49	1.4e-36	senes CAFs	ACTN4
5.17e-40	0.539157	0.394	0.057	9.73e-36	senes CAFs	LIMS2
8.03e-40	1.29577	0.768	0.263	1.51e-35	senes CAFs	JAG1
2.34e-38	1.10658	0.768	0.267	4.39e-34	senes CAFs	PLS3
2.41e-38	1.38937	0.919	0.442	4.54e-34	senes CAFs	HES4
4.41e-38	2.34221	0.828	0.343	8.29e-34	senes CAFs	ADIRF
4.93e-38	1.06333	0.899	0.278	9.28e-34	senes CAFs	SELENOM
5.48e-38	0.862296	0.545	0.116	1.03e-33	senes CAFs	INPP4B
5.62e-38	1.45193	1	0.99	1.06e-33	senes CAFs	VIM
1.25e-37	0.91719	0.646	0.151	2.34e-33	senes CAFs	GJA4
4.36e-37	1.75218	0.97	0.578	8.2e-33	senes CAFs	C11orf96
4.71e-37	1.23559	0.869	0.353	8.85e-33	senes CAFs	RRAS
5.75e-37	0.502429	0.384	0.057	1.08e-32	senes CAFs	CCDC3
1.57e-36	1.18525	0.626	0.17	2.96e-32	senes CAFs	HSPA2
4.77e-36	0.975829	0.869	0.285	8.96e-32	senes CAFs	NOTCH3
2.34e-35	1.14338	0.879	0.379	4.39e-31	senes CAFs	TGFB1I1
3.03e-35	1.33793	0.98	0.785	5.7e-31	senes CAFs	CALM1
1.49e-34	1.23583	1	0.999	2.81e-30	senes CAFs	ACTB
3.34e-34	1.03877	0.758	0.247	6.27e-30	senes CAFs	PALLD
7.58e-34	1.26944	0.818	0.389	1.43e-29	senes CAFs	LPP
8.45e-34	-1.14233	1	1	1.59e-29	senes CAFs	RPS2
9.25e-34	0.384539	0.303	0.04	1.74e-29	senes CAFs	CAP2
1.55e-33	0.921012	0.556	0.141	2.91e-29	senes CAFs	NEXN
2.16e-33	0.91944	0.798	0.259	4.06e-29	senes CAFs	ATP5MD
5.05e-33	1.12018	0.98	0.693	9.49e-29	senes CAFs	45542
5.18e-33	0.942098	0.949	0.316	9.73e-29	senes CAFs	ATP5MC2
5.68e-33	1.05924	0.737	0.23	1.07e-28	senes CAFs	45539
9.35e-33	1.1081	0.778	0.275	1.76e-28	senes CAFs	ITGA1
1.11e-32	0.877474	0.535	0.132	2.08e-28	senes CAFs	COL14A1
1.4e-32	1.10774	0.929	0.595	2.64e-28	senes CAFs	CD151
3.91e-32	0.976795	0.616	0.178	7.36e-28	senes CAFs	LTBP1
5.24e-32	0.7977	0.818	0.268	9.84e-28	senes CAFs	TRIR
1.9e-31	1.07674	0.717	0.272	3.57e-27	senes CAFs	CAV2
2.17e-31	1.44189	0.97	0.587	4.07e-27	senes CAFs	COL4A2
4.22e-31	0.535924	0.384	0.069	7.93e-27	senes CAFs	KCNAB1
4.65e-31	0.927626	0.838	0.292	8.74e-27	senes CAFs	ATP5PF
6.06e-31	1.3014	0.788	0.353	1.14e-26	senes CAFs	CRYAB
6.17e-31	1.2079	0.828	0.386	1.16e-26	senes CAFs	SDC2
6.93e-31	0.996579	0.747	0.293	1.3e-26	senes CAFs	PDLIM5
8.56e-31	1.06088	0.768	0.316	1.61e-26	senes CAFs	VCL
9.06e-31	0.877778	0.465	0.104	1.7e-26	senes CAFs	SORBS2
1.16e-30	0.638039	0.495	0.112	2.19e-26	senes CAFs	PRRX2
1.38e-30	-2.32667	0.838	0.976	2.6e-26	senes CAFs	RPL13A
1.51e-30	0.54426	0.394	0.073	2.84e-26	senes CAFs	FAM129A
1.57e-30	1.22596	0.929	0.377	2.96e-26	senes CAFs	NDUFA4L2
2.43e-30	1.49791	0.97	0.602	4.56e-26	senes CAFs	COL4A1
2.82e-30	0.556181	0.444	0.093	5.3e-26	senes CAFs	ENTPD1
2.99e-30	1.56671	0.939	0.603	5.62e-26	senes CAFs	MGP
3.08e-30	0.889201	0.727	0.23	5.79e-26	senes CAFs	MEF2C
6.23e-30	0.714166	0.424	0.09	1.17e-25	senes CAFs	CYFIP2
7.69e-30	-1.95196	0.778	0.94	1.45e-25	senes CAFs	RPL31
8.72e-30	0.866846	0.889	0.306	1.64e-25	senes CAFs	ATP5MG
1.09e-29	0.959629	0.576	0.158	2.05e-25	senes CAFs	ANGPT2
1.16e-29	-1.11728	1	1	2.19e-25	senes CAFs	RPLP2
1.21e-29	-1.05247	1	1	2.27e-25	senes CAFs	RPL21
2.76e-29	1.33109	0.879	0.463	5.18e-25	senes CAFs	PDLIM1
4.09e-29	0.8066	0.808	0.266	7.69e-25	senes CAFs	BEX3
4.98e-29	0.993535	0.788	0.319	9.37e-25	senes CAFs	CRIP2
9.54e-29	1.16576	0.848	0.395	1.79e-24	senes CAFs	FILIP1L
1.43e-28	0.876599	0.626	0.192	2.69e-24	senes CAFs	PDGFA
1.44e-28	-1.3788	0.929	0.99	2.71e-24	senes CAFs	RPL7
1.45e-28	1.02492	0.919	0.467	2.72e-24	senes CAFs	MYH9
3.55e-28	-1.06207	0.99	0.999	6.68e-24	senes CAFs	RPL37A
4.93e-28	1.28847	0.919	0.564	9.28e-24	senes CAFs	COL18A1
5.78e-28	0.661878	0.556	0.152	1.09e-23	senes CAFs	PPP1R12B
5.86e-28	-2.40432	0.131	0.702	1.1e-23	senes CAFs	GNB2L1
7.22e-28	-2.49699	0.313	0.783	1.36e-23	senes CAFs	RPS17
7.38e-28	1.3906	0.808	0.363	1.39e-23	senes CAFs	PRSS23
1.16e-27	0.926759	0.96	0.34	2.18e-23	senes CAFs	RACK1
1.22e-27	-1.18001	0.96	0.998	2.29e-23	senes CAFs	RPL27A
1.24e-27	0.924273	0.96	0.64	2.33e-23	senes CAFs	MGST3
1.36e-27	-3.64465	0.313	0.752	2.56e-23	senes CAFs	DCN
1.79e-27	-2.12507	0.263	0.75	3.36e-23	senes CAFs	C1S
2.13e-27	0.588855	0.404	0.085	4.01e-23	senes CAFs	MRVI1
2.43e-27	-1.86117	0.091	0.679	4.58e-23	senes CAFs	ATP5E
4.84e-27	0.908314	0.465	0.111	9.11e-23	senes CAFs	TCIM
5.02e-27	1.1535	0.99	0.796	9.45e-23	senes CAFs	TPM4
5.27e-27	0.570441	0.384	0.079	9.91e-23	senes CAFs	NET1
5.73e-27	-1.74074	0.061	0.651	1.08e-22	senes CAFs	TCEB2
5.91e-27	0.914212	0.707	0.283	1.11e-22	senes CAFs	C9orf3
5.98e-27	-2.25572	0.111	0.677	1.12e-22	senes CAFs	MEST
8.19e-27	0.593615	0.495	0.127	1.54e-22	senes CAFs	SORT1
8.46e-27	-1.14604	1	0.998	1.59e-22	senes CAFs	FTL
1.33e-26	0.966865	0.657	0.233	2.5e-22	senes CAFs	EPAS1
1.48e-26	0.754745	0.859	0.298	2.77e-22	senes CAFs	RGS5
1.66e-26	0.764616	0.727	0.237	3.12e-22	senes CAFs	CYTOR
1.89e-26	0.420889	0.293	0.047	3.55e-22	senes CAFs	DEPP1
2.19e-26	1.00086	0.929	0.336	4.12e-22	senes CAFs	ATP5F1E
2.41e-26	0.384321	0.303	0.05	4.53e-22	senes CAFs	SEMA5B
2.57e-26	0.320618	0.303	0.049	4.82e-22	senes CAFs	PARM1
2.91e-26	0.848928	0.556	0.171	5.48e-22	senes CAFs	EFHD1
3.01e-26	-0.99655	1	1	5.66e-22	senes CAFs	RPL23A
3.35e-26	-3.26724	0.131	0.667	6.29e-22	senes CAFs	PTGDS
4.31e-26	-1.65059	0.051	0.631	8.1e-22	senes CAFs	NGFRAP1
4.58e-26	0.476253	0.364	0.072	8.61e-22	senes CAFs	RASL11A
5.39e-26	0.852209	0.455	0.12	1.01e-21	senes CAFs	BCAM
5.44e-26	0.701014	0.525	0.141	1.02e-21	senes CAFs	CARMN
6.57e-26	0.691553	0.778	0.27	1.24e-21	senes CAFs	ATP5MF
7.1e-26	0.757375	0.838	0.293	1.33e-21	senes CAFs	ATP5F1D
7.2e-26	0.783221	0.808	0.286	1.35e-21	senes CAFs	SEM1
7.56e-26	0.956017	0.788	0.376	1.42e-21	senes CAFs	TLN1
8.09e-26	0.632257	0.424	0.101	1.52e-21	senes CAFs	STK38L
1.2e-25	0.673489	0.737	0.251	2.25e-21	senes CAFs	COPS9
2.38e-25	1.04094	0.99	0.921	4.48e-21	senes CAFs	S100A11
4.45e-25	0.721303	0.636	0.208	8.36e-21	senes CAFs	SELENOS
5e-25	0.392038	0.273	0.043	9.41e-21	senes CAFs	SGCA
5.21e-25	0.877989	0.828	0.31	9.79e-21	senes CAFs	ELOB
7.08e-25	0.920978	0.97	0.543	1.33e-20	senes CAFs	BGN
9.64e-25	-0.90096	0.99	0.997	1.81e-20	senes CAFs	RPS29
1.26e-24	0.597229	0.545	0.159	2.38e-20	senes CAFs	VASN
2.23e-24	0.789016	0.697	0.292	4.19e-20	senes CAFs	WDR1
3.03e-24	0.53322	0.444	0.112	5.7e-20	senes CAFs	TES
3.13e-24	1.16322	0.949	0.762	5.88e-20	senes CAFs	JUND
3.18e-24	0.598531	0.444	0.115	5.99e-20	senes CAFs	NTN4
4.6e-24	0.555671	0.586	0.177	8.65e-20	senes CAFs	SMIM26
4.95e-24	0.637638	0.434	0.107	9.31e-20	senes CAFs	GPRC5C
5.02e-24	0.65784	0.576	0.172	9.44e-20	senes CAFs	GUCY1B1
5.61e-24	0.772712	0.596	0.206	1.05e-19	senes CAFs	LBH
6.55e-24	-0.81428	1	1	1.23e-19	senes CAFs	RPL26
8.61e-24	-1.35484	0.051	0.622	1.62e-19	senes CAFs	ATP5L
1.05e-23	0.351926	0.293	0.051	1.98e-19	senes CAFs	GRK2
1.06e-23	0.329706	0.283	0.048	1.98e-19	senes CAFs	SNTA1
1.15e-23	0.716793	0.727	0.261	2.16e-19	senes CAFs	ATP5F1C
1.19e-23	0.772732	0.99	0.881	2.23e-19	senes CAFs	PTMS
1.48e-23	0.863572	0.99	0.935	2.77e-19	senes CAFs	HLA-C
1.9e-23	-2.77748	0.293	0.719	3.58e-19	senes CAFs	SERPINF1
2.07e-23	0.679256	0.697	0.243	3.89e-19	senes CAFs	ATP5IF1
3.69e-23	-2.33554	0.061	0.59	6.93e-19	senes CAFs	ABCA8
4.88e-23	0.721229	0.434	0.114	9.17e-19	senes CAFs	LMCD1
5.43e-23	-1.60567	0.03	0.574	1.02e-18	senes CAFs	SEPP1
6.9e-23	0.775854	0.475	0.141	1.3e-18	senes CAFs	SLMAP
7.15e-23	-3.83852	0.232	0.665	1.34e-18	senes CAFs	LUM
8.92e-23	-0.62864	1	1	1.68e-18	senes CAFs	RPL41
9.94e-23	-1.31346	0.051	0.6	1.87e-18	senes CAFs	ATP5G2
1.12e-22	-1.98897	0.03	0.566	2.11e-18	senes CAFs	CYP1B1
1.2e-22	0.614119	0.626	0.209	2.26e-18	senes CAFs	SELENOK
1.84e-22	0.714448	0.798	0.294	3.46e-18	senes CAFs	ATP5MC3
1.92e-22	0.767876	0.646	0.238	3.6e-18	senes CAFs	TBX2
2.65e-22	0.812492	0.697	0.285	4.97e-18	senes CAFs	PTK2
3.82e-22	0.328952	0.303	0.058	7.18e-18	senes CAFs	MYO1E
3.95e-22	0.655044	0.737	0.309	7.43e-18	senes CAFs	MSN
3.96e-22	0.492855	0.343	0.073	7.45e-18	senes CAFs	AC020916.1
5.03e-22	1.70555	0.859	0.616	9.45e-18	senes CAFs	SPARCL1
5.96e-22	0.469063	0.717	0.23	1.12e-17	senes CAFs	LHFPL6
6.64e-22	0.808568	0.99	0.694	1.25e-17	senes CAFs	GNAS
7.15e-22	-1.13128	0.04	0.584	1.34e-17	senes CAFs	SELM
1.08e-21	0.604039	0.646	0.222	2.03e-17	senes CAFs	ATP5MPL
1.13e-21	0.417595	0.293	0.056	2.12e-17	senes CAFs	NRARP
1.42e-21	-2.21834	0.091	0.592	2.67e-17	senes CAFs	LHFP
1.73e-21	0.818977	1	0.969	3.25e-17	senes CAFs	IGFBP7
1.74e-21	0.367639	0.273	0.05	3.27e-17	senes CAFs	NRIP2
1.87e-21	0.572564	0.465	0.132	3.52e-17	senes CAFs	MAP3K20
1.92e-21	0.561031	0.525	0.162	3.6e-17	senes CAFs	NBDY
2.02e-21	-0.7897	0.99	1	3.79e-17	senes CAFs	RPS6
2.11e-21	0.502183	0.485	0.139	3.98e-17	senes CAFs	LRRC32
2.23e-21	-2.49101	0.03	0.544	4.19e-17	senes CAFs	CCL3L3
2.33e-21	0.770656	1	0.736	4.38e-17	senes CAFs	ITGB1
2.35e-21	-1.50108	0.354	0.756	4.42e-17	senes CAFs	C1R
3.76e-21	0.353317	0.343	0.075	7.06e-17	senes CAFs	AC245297.3
3.98e-21	0.595802	0.576	0.198	7.48e-17	senes CAFs	KANK2
4.02e-21	0.879109	0.889	0.54	7.56e-17	senes CAFs	UACA
4.91e-21	-1.26593	0.03	0.548	9.23e-17	senes CAFs	GPX1
5.11e-21	0.685167	0.687	0.251	9.61e-17	senes CAFs	ATP5F1B
7.8e-21	0.808836	0.96	0.723	1.47e-16	senes CAFs	CD81
8.35e-21	-0.56031	1	1	1.57e-16	senes CAFs	RPS9
8.9e-21	-0.70855	1	1	1.67e-16	senes CAFs	RPL34
9.09e-21	0.587734	0.727	0.264	1.71e-16	senes CAFs	CCDC102B
9.92e-21	1.30354	0.848	0.653	1.87e-16	senes CAFs	SOD3
1.27e-20	0.295255	0.283	0.054	2.39e-16	senes CAFs	SGMS2
1.3e-20	-1.13049	0.04	0.549	2.45e-16	senes CAFs	C14orf2
1.42e-20	-1.80779	0.121	0.613	2.66e-16	senes CAFs	CD74
1.64e-20	-1.07347	0.051	0.566	3.08e-16	senes CAFs	ATP5I
1.64e-20	-1.23496	0.091	0.586	3.09e-16	senes CAFs	CXCL12
1.92e-20	0.472749	0.424	0.116	3.62e-16	senes CAFs	COBLL1
2.07e-20	-2.03426	0.273	0.694	3.89e-16	senes CAFs	IGFBP6
2.45e-20	0.773713	0.394	0.102	4.6e-16	senes CAFs	MAP3K7CL
2.66e-20	-1.3206	0.242	0.69	5.01e-16	senes CAFs	ZFP36L2
2.77e-20	0.943997	0.747	0.444	5.2e-16	senes CAFs	SLIT3
2.87e-20	-1.30695	0.051	0.562	5.39e-16	senes CAFs	PTRF
4.15e-20	-1.09294	0.232	0.708	7.81e-16	senes CAFs	MEG3
4.19e-20	-1.14599	0.626	0.893	7.88e-16	senes CAFs	RPS20
4.34e-20	-1.12887	0.394	0.768	8.17e-16	senes CAFs	RPL36A
4.38e-20	-1.06176	0.04	0.548	8.23e-16	senes CAFs	USMG5
5.02e-20	0.61552	0.677	0.253	9.44e-16	senes CAFs	ATP5PD
5.54e-20	0.483269	0.384	0.099	1.04e-15	senes CAFs	WTIP
7.84e-20	-1.2957	0.152	0.619	1.47e-15	senes CAFs	OAF
1.01e-19	0.527433	0.465	0.131	1.91e-15	senes CAFs	SELENOP
1.04e-19	0.991387	0.606	0.22	1.96e-15	senes CAFs	KRT18
1.07e-19	0.740834	0.899	0.619	2.01e-15	senes CAFs	SH3BGRL
1.26e-19	-0.99777	0.01	0.505	2.37e-15	senes CAFs	45550
1.27e-19	-2.26404	0.101	0.559	2.39e-15	senes CAFs	CCL4L2
2.17e-19	0.904566	0.828	0.48	4.09e-15	senes CAFs	AEBP1
2.37e-19	-1.03857	0.04	0.536	4.46e-15	senes CAFs	GLTSCR2
2.51e-19	0.691896	0.707	0.282	4.72e-15	senes CAFs	ATP5ME
2.52e-19	0.656554	0.677	0.292	4.73e-15	senes CAFs	EHD2
2.61e-19	0.696467	0.434	0.129	4.9e-15	senes CAFs	HOPX
2.62e-19	0.476025	0.727	0.267	4.93e-15	senes CAFs	PMEPA1
2.69e-19	-1.02354	0.04	0.532	5.05e-15	senes CAFs	SHFM1
2.86e-19	0.703234	1	0.991	5.37e-15	senes CAFs	ACTG1
3.15e-19	0.765776	0.97	0.887	5.93e-15	senes CAFs	MYL12B
3.33e-19	-0.63489	1	1	6.27e-15	senes CAFs	RPS15A
4.29e-19	-2.03406	0.02	0.501	8.07e-15	senes CAFs	PI16
4.49e-19	0.530823	0.505	0.164	8.43e-15	senes CAFs	ADGRF5
5.82e-19	0.684421	0.505	0.176	1.09e-14	senes CAFs	FBXO32
6.19e-19	0.722904	0.667	0.309	1.16e-14	senes CAFs	UBA2
7.1e-19	0.578602	0.646	0.241	1.34e-14	senes CAFs	ATP5MC1
7.81e-19	0.751134	0.717	0.353	1.47e-14	senes CAFs	LIMS1
8.27e-19	0.398564	0.394	0.106	1.55e-14	senes CAFs	TP53I11
8.29e-19	0.612504	0.657	0.245	1.56e-14	senes CAFs	RTRAF
1.07e-18	0.552425	0.414	0.119	2.02e-14	senes CAFs	LINGO1
1.47e-18	0.402384	0.384	0.101	2.76e-14	senes CAFs	POPDC2
2.02e-18	-7.48045	0.384	0.68	3.8e-14	senes CAFs	APOD
2.05e-18	0.387176	0.343	0.084	3.86e-14	senes CAFs	ITGA7
2.8e-18	0.796048	1	0.95	5.26e-14	senes CAFs	HLA-B
2.91e-18	0.814135	1	0.998	5.47e-14	senes CAFs	B2M
2.94e-18	0.424631	0.444	0.133	5.53e-14	senes CAFs	RTL8C
3.18e-18	0.514033	0.253	0.049	5.99e-14	senes CAFs	RRAD
3.83e-18	0.707202	0.455	0.151	7.2e-14	senes CAFs	CRIM1
4.82e-18	0.697379	1	0.951	9.07e-14	senes CAFs	CALM2
5.68e-18	-0.92423	0.03	0.511	1.07e-13	senes CAFs	ATP5D
5.88e-18	-0.90862	0.02	0.495	1.11e-13	senes CAFs	ATP5G3
6.66e-18	0.896477	0.657	0.31	1.25e-13	senes CAFs	MX1
6.86e-18	-2.16768	0.343	0.717	1.29e-13	senes CAFs	CCL2
7.2e-18	0.728073	0.758	0.405	1.35e-13	senes CAFs	ILK
1.07e-17	0.441298	0.485	0.157	2e-13	senes CAFs	HIKESHI
1.2e-17	0.534185	0.525	0.181	2.27e-13	senes CAFs	REX1BD
1.29e-17	0.458706	0.444	0.137	2.42e-13	senes CAFs	B3GNT2
1.31e-17	-0.90551	0.051	0.525	2.46e-13	senes CAFs	ATP5J
1.38e-17	-0.90472	0.02	0.486	2.6e-13	senes CAFs	ATP5J2
1.48e-17	-0.97569	0.515	0.821	2.78e-13	senes CAFs	MARCKSL1
1.88e-17	0.474542	0.354	0.094	3.53e-13	senes CAFs	LTBP2
2.02e-17	0.417313	0.414	0.124	3.79e-13	senes CAFs	LYSMD2
2.96e-17	-0.80504	0.97	0.993	5.57e-13	senes CAFs	RPL38
3.28e-17	0.492427	0.515	0.179	6.18e-13	senes CAFs	NORAD
3.4e-17	-0.61022	1	1	6.4e-13	senes CAFs	RPS3A
3.79e-17	-1.20012	0.101	0.545	7.12e-13	senes CAFs	MMP2
4e-17	1.03119	0.879	0.585	7.53e-13	senes CAFs	ID3
4.13e-17	0.719827	0.737	0.426	7.77e-13	senes CAFs	CAP1
4.7e-17	-1.00861	0	0.445	8.84e-13	senes CAFs	OGN
5.31e-17	0.643938	0.687	0.334	9.98e-13	senes CAFs	PPP1R12A
5.4e-17	0.605627	0.545	0.209	1.02e-12	senes CAFs	ISYNA1
5.97e-17	-0.97213	0.091	0.547	1.12e-12	senes CAFs	ALDOA
6.82e-17	0.771291	0.889	0.674	1.28e-12	senes CAFs	ARPC5
6.87e-17	-1.56057	0.081	0.516	1.29e-12	senes CAFs	CCL3
7.2e-17	0.728285	0.687	0.345	1.35e-12	senes CAFs	ANXA6
7.43e-17	-1.29365	0.02	0.461	1.4e-12	senes CAFs	IGF1
8.06e-17	-0.94295	0.02	0.464	1.51e-12	senes CAFs	WBP5
8.22e-17	0.38351	0.364	0.099	1.55e-12	senes CAFs	LAMA5
8.97e-17	0.378199	0.303	0.073	1.69e-12	senes CAFs	CDH13
9.58e-17	-0.55985	1	1	1.8e-12	senes CAFs	RPL32
9.78e-17	0.387067	0.414	0.123	1.84e-12	senes CAFs	CDH6
1.35e-16	-1.06704	0.596	0.82	2.54e-12	senes CAFs	PCOLCE
1.51e-16	-1.75081	0.02	0.455	2.85e-12	senes CAFs	SFRP4
1.74e-16	0.506117	0.515	0.18	3.28e-12	senes CAFs	OLFML2A
1.8e-16	0.679979	0.768	0.439	3.38e-12	senes CAFs	AHNAK
1.81e-16	-0.85224	0.02	0.462	3.4e-12	senes CAFs	MYEOV2
1.86e-16	-0.83819	0.03	0.486	3.5e-12	senes CAFs	C19orf43
1.89e-16	0.637907	0.919	0.648	3.55e-12	senes CAFs	YWHAB
1.98e-16	0.629825	0.586	0.244	3.71e-12	senes CAFs	ITGAV
2.01e-16	-0.87584	0.03	0.479	3.78e-12	senes CAFs	SEPW1
2.18e-16	0.553407	0.424	0.137	4.09e-12	senes CAFs	TBX2-AS1
2.19e-16	1.54746	0.808	0.597	4.11e-12	senes CAFs	CTGF
2.24e-16	0.741051	0.505	0.191	4.21e-12	senes CAFs	PTN
2.48e-16	0.819344	0.879	0.609	4.66e-12	senes CAFs	MFGE8
2.89e-16	0.532932	0.616	0.238	5.44e-12	senes CAFs	ATP5PO
3.4e-16	-0.93117	0.081	0.507	6.39e-12	senes CAFs	PRNP
3.51e-16	0.840857	0.636	0.3	6.59e-12	senes CAFs	FRZB
3.89e-16	0.687863	0.727	0.372	7.32e-12	senes CAFs	45546
4.12e-16	-1.34269	0.051	0.474	7.75e-12	senes CAFs	HLA-DRA
4.36e-16	0.599277	1	0.968	8.2e-12	senes CAFs	CFL1
5.25e-16	0.364969	0.455	0.144	9.88e-12	senes CAFs	PRKG1
6.65e-16	0.393627	0.475	0.158	1.25e-11	senes CAFs	STMP1
6.75e-16	0.333856	0.364	0.101	1.27e-11	senes CAFs	FILIP1
7.66e-16	0.393091	0.444	0.144	1.44e-11	senes CAFs	RTF2
1.27e-15	0.553828	0.545	0.192	2.38e-11	senes CAFs	HIGD1B
1.29e-15	1.57571	0.919	0.828	2.43e-11	senes CAFs	ISG15
1.46e-15	0.340608	0.343	0.096	2.75e-11	senes CAFs	ENDOD1
1.49e-15	-1.02541	0.485	0.77	2.8e-11	senes CAFs	RARRES2
1.49e-15	0.307601	0.323	0.085	2.8e-11	senes CAFs	NIPSNAP2
1.56e-15	-0.75585	0	0.413	2.93e-11	senes CAFs	C11orf31
1.56e-15	-0.79411	0.02	0.451	2.94e-11	senes CAFs	ATP5O
1.68e-15	0.650965	0.717	0.377	3.16e-11	senes CAFs	RAP1B
2.21e-15	-0.81455	0.01	0.429	4.15e-11	senes CAFs	AC090498.1
2.82e-15	0.736111	0.505	0.203	5.31e-11	senes CAFs	COL12A1
3.16e-15	0.738815	0.788	0.472	5.93e-11	senes CAFs	TSPO
3.22e-15	0.702194	0.838	0.584	6.06e-11	senes CAFs	H2AFJ
3.27e-15	0.43242	0.515	0.185	6.16e-11	senes CAFs	ELOC
3.34e-15	-0.77807	0.01	0.425	6.28e-11	senes CAFs	ATP5G1
3.99e-15	0.624487	1	0.972	7.51e-11	senes CAFs	PPIA
4.12e-15	0.407373	0.374	0.113	7.76e-11	senes CAFs	MMP24OS
4.82e-15	-1.37635	0.354	0.742	9.07e-11	senes CAFs	APOE
5.01e-15	0.372175	0.384	0.118	9.43e-11	senes CAFs	RTL8A
5.07e-15	0.501027	0.525	0.208	9.53e-11	senes CAFs	DYNLT3
5.23e-15	0.475691	0.525	0.198	9.84e-11	senes CAFs	TCEAL9
5.29e-15	0.757239	0.535	0.239	9.95e-11	senes CAFs	MSRB3
5.36e-15	-1.06813	0.172	0.561	1.01e-10	senes CAFs	OLFML3
5.69e-15	-0.86565	0.556	0.856	1.07e-10	senes CAFs	MDK
5.78e-15	0.467775	0.535	0.205	1.09e-10	senes CAFs	ARHGEF17
6.32e-15	-0.79581	0.071	0.481	1.19e-10	senes CAFs	PLA2G16
7.23e-15	0.551667	0.556	0.23	1.36e-10	senes CAFs	ADGRA2
7.5e-15	0.703369	0.808	0.529	1.41e-10	senes CAFs	MAGED2
7.74e-15	-0.64353	0.98	0.987	1.46e-10	senes CAFs	RPS26
8.94e-15	-0.70789	0.869	0.963	1.68e-10	senes CAFs	HNRNPA1
8.96e-15	0.636696	0.96	0.744	1.68e-10	senes CAFs	CLIC1
1.14e-14	-1.04163	0.02	0.418	2.14e-10	senes CAFs	GPC3
1.3e-14	0.375836	0.343	0.1	2.45e-10	senes CAFs	PTGIR
1.46e-14	0.549555	0.586	0.256	2.74e-10	senes CAFs	TUBA1C
1.51e-14	-1.21711	0.364	0.73	2.84e-10	senes CAFs	SAT1
1.53e-14	0.684286	0.909	0.808	2.88e-10	senes CAFs	RHOA
1.6e-14	0.480861	0.465	0.168	3.02e-10	senes CAFs	SLFN5
1.82e-14	0.509235	0.455	0.172	3.41e-10	senes CAFs	OSBPL9
1.85e-14	0.306889	0.273	0.069	3.48e-10	senes CAFs	DAB2IP
1.91e-14	-0.51544	1	1	3.58e-10	senes CAFs	RPS28
2.05e-14	0.451855	0.556	0.217	3.85e-10	senes CAFs	MCRIP1
2.07e-14	0.444772	0.424	0.147	3.9e-10	senes CAFs	RAP2A
2.28e-14	0.456199	0.525	0.208	4.3e-10	senes CAFs	ROCK2
2.37e-14	-0.65706	1	1	4.45e-10	senes CAFs	RPL39
2.93e-14	0.567432	0.576	0.262	5.5e-10	senes CAFs	RBPMS
2.95e-14	0.72614	0.737	0.414	5.55e-10	senes CAFs	ARID5B
3.06e-14	0.369887	0.414	0.138	5.76e-10	senes CAFs	SELENOT
3.47e-14	0.761234	0.535	0.219	6.53e-10	senes CAFs	PDLIM3
3.49e-14	0.727171	0.717	0.434	6.57e-10	senes CAFs	EPS8
3.85e-14	-0.73609	0.03	0.432	7.24e-10	senes CAFs	SELK
3.86e-14	-0.9141	0.232	0.597	7.26e-10	senes CAFs	CFH
3.93e-14	0.523437	0.576	0.251	7.38e-10	senes CAFs	MYO1C
4.13e-14	-0.7495	0.02	0.419	7.76e-10	senes CAFs	ATPIF1
4.15e-14	0.328213	0.717	0.323	7.81e-10	senes CAFs	MT1E
4.16e-14	-1.04675	0	0.386	7.83e-10	senes CAFs	FGF7
4.31e-14	-0.70641	0	0.384	8.11e-10	senes CAFs	C19orf60
4.53e-14	0.400711	0.364	0.116	8.52e-10	senes CAFs	DMAC1
4.97e-14	-0.5568	1	1	9.34e-10	senes CAFs	RPS18
5.2e-14	-0.83627	0	0.383	9.78e-10	senes CAFs	FBLN5
5.9e-14	-0.69853	0.919	0.974	1.11e-09	senes CAFs	RPL4
5.97e-14	0.357589	0.273	0.07	1.12e-09	senes CAFs	SSTR2
6.55e-14	-0.51424	1	0.999	1.23e-09	senes CAFs	RPL35
6.9e-14	0.381215	0.364	0.116	1.3e-09	senes CAFs	SLC8A1
7.03e-14	0.395121	0.495	0.182	1.32e-09	senes CAFs	METTL26
7.22e-14	0.773645	0.99	0.962	1.36e-09	senes CAFs	SPARC
8.09e-14	-0.71505	0.02	0.405	1.52e-09	senes CAFs	ATP5H
8.27e-14	0.360999	0.374	0.119	1.56e-09	senes CAFs	DDX58
8.5e-14	0.407285	0.394	0.132	1.6e-09	senes CAFs	HAPLN3
8.66e-14	-1.18053	0.051	0.439	1.63e-09	senes CAFs	CCL4
9.08e-14	-0.83333	0.081	0.463	1.71e-09	senes CAFs	NRP2
9.72e-14	0.340497	0.434	0.149	1.83e-09	senes CAFs	ETS1
1.02e-13	-0.9988	0	0.378	1.92e-09	senes CAFs	THBS4
1.02e-13	0.289355	0.333	0.096	1.92e-09	senes CAFs	KIRREL1
1.03e-13	-1.34818	0	0.378	1.94e-09	senes CAFs	C3
1.07e-13	0.385512	0.424	0.146	2.01e-09	senes CAFs	PAXX
1.15e-13	0.48465	0.414	0.15	2.16e-09	senes CAFs	CSPG4
1.21e-13	0.498187	0.586	0.268	2.28e-09	senes CAFs	DEGS1
1.24e-13	0.505827	0.535	0.224	2.33e-09	senes CAFs	TNS1
1.28e-13	0.639313	0.717	0.416	2.4e-09	senes CAFs	CHURC1
1.3e-13	0.578876	0.737	0.418	2.45e-09	senes CAFs	STOM
1.36e-13	0.614801	0.929	0.749	2.55e-09	senes CAFs	ARPC3
1.46e-13	0.527706	1	0.91	2.74e-09	senes CAFs	SKP1
1.72e-13	-0.66989	0.01	0.387	3.23e-09	senes CAFs	LINC00493
1.8e-13	0.491793	0.414	0.147	3.39e-09	senes CAFs	ARHGAP42
1.9e-13	0.296561	0.293	0.08	3.57e-09	senes CAFs	FMC1
2.2e-13	-0.82876	0.02	0.392	4.14e-09	senes CAFs	SPRY2
2.27e-13	-0.51697	0.99	1	4.26e-09	senes CAFs	RPS25
2.36e-13	0.421772	0.596	0.263	4.43e-09	senes CAFs	OPTN
2.43e-13	0.695539	0.586	0.296	4.57e-09	senes CAFs	FHL1
2.45e-13	0.474832	0.596	0.269	4.61e-09	senes CAFs	FARP1
2.52e-13	0.590745	0.475	0.201	4.73e-09	senes CAFs	SYTL2
2.65e-13	-1.18734	0.111	0.491	4.98e-09	senes CAFs	APOC1
2.86e-13	0.573188	0.808	0.48	5.39e-09	senes CAFs	CHCHD10
3.28e-13	0.856871	0.646	0.348	6.17e-09	senes CAFs	VCAN
3.46e-13	-0.8996	0.071	0.439	6.5e-09	senes CAFs	GLT8D2
3.76e-13	-0.62972	0.99	0.996	7.07e-09	senes CAFs	MT-ND2
3.8e-13	0.831698	0.505	0.233	7.15e-09	senes CAFs	ENAH
4.08e-13	0.336371	0.364	0.116	7.66e-09	senes CAFs	WASHC3
4.08e-13	-0.66818	0.01	0.374	7.66e-09	senes CAFs	ATP5C1
5.33e-13	-1.06695	1	0.981	1e-08	senes CAFs	CST3
5.56e-13	0.596974	0.798	0.472	1.05e-08	senes CAFs	A2M
5.67e-13	-0.58354	1	0.999	1.07e-08	senes CAFs	RPS16
5.82e-13	0.358352	0.323	0.1	1.1e-08	senes CAFs	RASGRP2
5.82e-13	-1.30721	0.02	0.383	1.1e-08	senes CAFs	RARRES1
5.85e-13	0.600989	0.737	0.485	1.1e-08	senes CAFs	CYB5R3
6.08e-13	0.468157	0.596	0.265	1.14e-08	senes CAFs	NT5DC2
6.31e-13	0.444612	0.808	0.439	1.19e-08	senes CAFs	PDGFRB
6.5e-13	-1.2375	0.04	0.412	1.22e-08	senes CAFs	C1QA
6.91e-13	0.488536	0.465	0.189	1.3e-08	senes CAFs	ANTXR1
7.16e-13	-0.69992	0	0.357	1.35e-08	senes CAFs	CLDN1
7.81e-13	0.470743	0.404	0.146	1.47e-08	senes CAFs	KLHL23
8.04e-13	-0.46174	1	1	1.51e-08	senes CAFs	RPL35A
8.71e-13	-0.51069	1	1	1.64e-08	senes CAFs	RPL28
9.5e-13	0.497522	0.556	0.233	1.79e-08	senes CAFs	NOP53
1.11e-12	-0.77933	0.101	0.474	2.08e-08	senes CAFs	CYGB
1.12e-12	0.513775	0.505	0.216	2.11e-08	senes CAFs	UTRN
1.13e-12	-0.74501	0	0.354	2.12e-08	senes CAFs	ABCA10
1.21e-12	-0.50492	1	1	2.28e-08	senes CAFs	RPS27
1.37e-12	0.648457	0.889	0.741	2.58e-08	senes CAFs	ANXA5
1.46e-12	0.463182	0.364	0.129	2.74e-08	senes CAFs	MYOF
1.68e-12	0.619659	0.98	0.809	3.17e-08	senes CAFs	LMNA
1.84e-12	0.453827	0.495	0.212	3.46e-08	senes CAFs	CD46
1.88e-12	0.684201	0.818	0.603	3.54e-08	senes CAFs	TYMP
1.91e-12	-0.73493	0.02	0.372	3.6e-08	senes CAFs	NR1H3
2.06e-12	0.301835	0.273	0.076	3.87e-08	senes CAFs	RCSD1
2.07e-12	-0.72482	0	0.347	3.9e-08	senes CAFs	PAMR1
2.19e-12	0.660994	0.606	0.319	4.12e-08	senes CAFs	GBP1
2.4e-12	0.710801	0.717	0.457	4.51e-08	senes CAFs	HCFC1R1
2.49e-12	0.794481	0.626	0.36	4.68e-08	senes CAFs	IFIT3
2.6e-12	0.635304	0.697	0.444	4.89e-08	senes CAFs	SBDS
2.95e-12	-0.61732	0.02	0.372	5.54e-08	senes CAFs	C14orf166
3.52e-12	-0.55512	1	1	6.62e-08	senes CAFs	RPL36
3.67e-12	0.354056	0.455	0.169	6.91e-08	senes CAFs	EDNRA
3.82e-12	-0.7535	0.283	0.6	7.18e-08	senes CAFs	TMEM98
4.08e-12	0.437565	0.495	0.202	7.68e-08	senes CAFs	ATP5F1A
4.38e-12	0.285753	0.253	0.069	8.23e-08	senes CAFs	NOL3
4.39e-12	0.530729	0.838	0.538	8.25e-08	senes CAFs	MAP1B
4.58e-12	-0.98718	0.01	0.352	8.61e-08	senes CAFs	TYROBP
5.16e-12	-0.54359	1	1	9.7e-08	senes CAFs	RPL37
5.75e-12	0.577423	0.838	0.59	1.08e-07	senes CAFs	PSME2
7.54e-12	-0.57386	1	1	1.42e-07	senes CAFs	FTH1
7.6e-12	0.524485	0.707	0.389	1.43e-07	senes CAFs	EVA1B
7.62e-12	0.662759	0.667	0.42	1.43e-07	senes CAFs	HTRA1
7.92e-12	-0.59358	0	0.333	1.49e-07	senes CAFs	FAM195B
8e-12	-0.57919	0	0.332	1.5e-07	senes CAFs	C7orf73
8.07e-12	-0.77589	0.01	0.35	1.52e-07	senes CAFs	PDGFRL
8.91e-12	-1.25269	0.061	0.409	1.67e-07	senes CAFs	C1QB
9.32e-12	0.565559	0.828	0.64	1.75e-07	senes CAFs	DYNLT1
9.74e-12	0.359056	0.303	0.095	1.83e-07	senes CAFs	NAXE
9.75e-12	0.281285	0.293	0.088	1.83e-07	senes CAFs	RAB5IF
1.03e-11	-0.65606	0.131	0.486	1.93e-07	senes CAFs	NPDC1
1.04e-11	-0.87507	0.01	0.344	1.95e-07	senes CAFs	HTRA3
1.18e-11	0.65939	0.758	0.507	2.23e-07	senes CAFs	COL5A2
1.25e-11	0.404712	0.404	0.156	2.35e-07	senes CAFs	PHLDB2
1.27e-11	0.588047	0.96	0.843	2.38e-07	senes CAFs	TUBA1A
1.41e-11	0.358916	0.313	0.103	2.66e-07	senes CAFs	LGALSL
1.44e-11	-0.52012	1	0.999	2.72e-07	senes CAFs	RPL10A
1.54e-11	-0.66703	0.051	0.385	2.89e-07	senes CAFs	CPXM1
1.62e-11	-0.57014	0.01	0.338	3.04e-07	senes CAFs	C16orf13
1.65e-11	0.32126	0.313	0.1	3.11e-07	senes CAFs	SPECC1
1.75e-11	-0.69874	0	0.326	3.29e-07	senes CAFs	ABCA6
1.85e-11	-0.87004	0.152	0.506	3.49e-07	senes CAFs	CTHRC1
1.96e-11	0.373141	0.485	0.205	3.68e-07	senes CAFs	STX12
2.03e-11	-0.59652	0.02	0.353	3.81e-07	senes CAFs	TSHZ2
2.04e-11	0.458011	0.545	0.266	3.83e-07	senes CAFs	SORBS3
2.05e-11	0.599329	1	0.961	3.85e-07	senes CAFs	PFN1
2.11e-11	-0.54342	0	0.322	3.97e-07	senes CAFs	SELT
2.59e-11	0.393462	0.444	0.178	4.87e-07	senes CAFs	SELENOF
2.7e-11	-0.70386	0.879	0.933	5.07e-07	senes CAFs	RPS10
2.85e-11	0.412236	0.323	0.108	5.36e-07	senes CAFs	MICAL2
2.94e-11	0.357989	0.394	0.151	5.53e-07	senes CAFs	CTDSPL
2.94e-11	0.507748	0.545	0.26	5.54e-07	senes CAFs	MPRIP
3.02e-11	-0.38731	1	1	5.68e-07	senes CAFs	RPL11
3.02e-11	0.423232	0.424	0.171	5.68e-07	senes CAFs	FADS3
3.14e-11	-0.75876	0.02	0.344	5.9e-07	senes CAFs	CC2D1A
3.32e-11	-0.99833	0.03	0.361	6.24e-07	senes CAFs	HLA-DRB1
3.34e-11	0.304121	0.283	0.086	6.27e-07	senes CAFs	SPART
3.38e-11	0.346525	0.323	0.11	6.35e-07	senes CAFs	GNAI1
3.64e-11	0.599953	0.576	0.305	6.84e-07	senes CAFs	GSTM3
3.77e-11	0.463556	0.667	0.339	7.08e-07	senes CAFs	ARHGDIB
3.94e-11	0.413109	0.525	0.226	7.42e-07	senes CAFs	SELENOH
4.37e-11	0.494534	0.818	0.584	8.22e-07	senes CAFs	BRI3
4.45e-11	-0.68121	0.374	0.676	8.38e-07	senes CAFs	FCGRT
4.88e-11	0.556437	0.747	0.485	9.17e-07	senes CAFs	DKK3
4.97e-11	-1.1199	0	0.316	9.35e-07	senes CAFs	MIA
5.23e-11	0.375752	0.333	0.117	9.83e-07	senes CAFs	HIP1
5.24e-11	-0.56606	0.586	0.841	9.86e-07	senes CAFs	SNRPD2
5.25e-11	-0.68806	0	0.314	9.87e-07	senes CAFs	S100B
5.38e-11	0.370286	0.394	0.154	1.01e-06	senes CAFs	RHOQ
5.42e-11	0.629128	0.414	0.171	1.02e-06	senes CAFs	C12orf75
5.97e-11	0.588186	0.515	0.25	1.12e-06	senes CAFs	CD9
6.07e-11	0.381506	0.313	0.106	1.14e-06	senes CAFs	PFKP
6.16e-11	0.521179	0.707	0.438	1.16e-06	senes CAFs	KIF5B
6.29e-11	0.548879	0.505	0.243	1.18e-06	senes CAFs	FAT1
6.73e-11	0.35163	0.374	0.143	1.27e-06	senes CAFs	45543
6.85e-11	0.384476	0.313	0.106	1.29e-06	senes CAFs	EDNRB
7.2e-11	-0.57111	0.03	0.359	1.35e-06	senes CAFs	PRKCDBP
7.77e-11	-0.49442	0.929	0.967	1.46e-06	senes CAFs	COX7C
8.66e-11	-0.53944	0.02	0.347	1.63e-06	senes CAFs	ATP5B
9.47e-11	-0.52663	0.697	0.887	1.78e-06	senes CAFs	TMEM258
9.62e-11	0.308102	0.364	0.134	1.81e-06	senes CAFs	ANAPC15
9.88e-11	0.414018	0.424	0.182	1.86e-06	senes CAFs	NPTN
1.02e-10	-0.65966	0.071	0.405	1.91e-06	senes CAFs	COL15A1
1.03e-10	-0.73052	0.414	0.69	1.95e-06	senes CAFs	NPC2
1.08e-10	-0.6211	0.232	0.545	2.03e-06	senes CAFs	RPL17
1.1e-10	0.336859	0.343	0.12	2.08e-06	senes CAFs	FAM13C
1.13e-10	0.358018	0.394	0.155	2.12e-06	senes CAFs	PDE5A
1.46e-10	0.459221	0.929	0.788	2.75e-06	senes CAFs	MT2A
1.48e-10	0.647717	0.929	0.82	2.77e-06	senes CAFs	IFITM2
1.54e-10	-0.53387	0.02	0.332	2.89e-06	senes CAFs	LINC01420
1.56e-10	0.591197	0.879	0.766	2.93e-06	senes CAFs	ARPC2
1.6e-10	0.339701	0.424	0.172	3e-06	senes CAFs	OAS2
1.73e-10	0.405979	0.414	0.174	3.25e-06	senes CAFs	COL5A3
1.87e-10	0.26846	0.404	0.152	3.52e-06	senes CAFs	CENPX
1.92e-10	0.366034	0.515	0.236	3.62e-06	senes CAFs	FKBP4
2.04e-10	0.415686	0.404	0.17	3.84e-06	senes CAFs	ATP2B4
2.06e-10	-0.68738	0.061	0.374	3.87e-06	senes CAFs	EMP1
2.07e-10	0.543053	0.707	0.433	3.89e-06	senes CAFs	AKAP12
2.08e-10	-0.61403	0.202	0.531	3.91e-06	senes CAFs	PLD3
2.16e-10	0.442153	0.626	0.322	4.07e-06	senes CAFs	ANXA11
2.27e-10	-0.54131	0.02	0.324	4.27e-06	senes CAFs	ATP5A1
2.33e-10	0.461722	0.556	0.292	4.39e-06	senes CAFs	RSU1
2.37e-10	0.575273	0.737	0.535	4.46e-06	senes CAFs	PDLIM7
2.38e-10	-0.7166	0.141	0.456	4.48e-06	senes CAFs	SLC2A3
2.51e-10	0.618895	0.99	0.929	4.72e-06	senes CAFs	FN1
3.04e-10	0.295399	0.384	0.144	5.72e-06	senes CAFs	GJC1
3.25e-10	-0.98427	0.03	0.332	6.11e-06	senes CAFs	HLA-DPA1
3.4e-10	-0.84672	0	0.295	6.39e-06	senes CAFs	ADH1C
3.48e-10	-0.48113	1	0.999	6.54e-06	senes CAFs	RPL12
3.61e-10	-0.53648	0	0.292	6.78e-06	senes CAFs	MFAP2
3.72e-10	0.520394	0.727	0.44	7e-06	senes CAFs	EMP3
3.94e-10	0.561845	0.818	0.53	7.4e-06	senes CAFs	TIMP3
4.01e-10	0.405175	0.566	0.278	7.54e-06	senes CAFs	ZFHX3
4.13e-10	0.460138	0.848	0.718	7.76e-06	senes CAFs	GNG5
4.25e-10	0.270973	0.283	0.092	8e-06	senes CAFs	RERG
4.72e-10	0.541989	0.586	0.344	8.87e-06	senes CAFs	FERMT2
5.09e-10	-0.50687	0.03	0.332	9.58e-06	senes CAFs	TCEB1
5.1e-10	-0.68957	0.03	0.327	9.58e-06	senes CAFs	PTCH1
5.21e-10	-0.71575	0.636	0.822	9.8e-06	senes CAFs	SERPING1
5.32e-10	0.298158	0.374	0.144	1e-05	senes CAFs	MAPRE2
6e-10	0.251419	0.273	0.086	1.13e-05	senes CAFs	REM1
6.2e-10	-0.84164	0	0.288	1.17e-05	senes CAFs	ADH1B
6.34e-10	0.302723	0.404	0.164	1.19e-05	senes CAFs	ELOVL1
6.34e-10	-0.57937	0.081	0.395	1.19e-05	senes CAFs	NDRG1
6.46e-10	-0.67165	0.111	0.415	1.21e-05	senes CAFs	ISLR
6.62e-10	-0.58675	0.081	0.385	1.25e-05	senes CAFs	FSCN1
6.97e-10	-0.36494	1	1	1.31e-05	senes CAFs	RPL13
7.35e-10	0.331189	0.414	0.169	1.38e-05	senes CAFs	UFD1
7.41e-10	-0.47581	1	1	1.39e-05	senes CAFs	RPS19
7.52e-10	-0.62847	0.01	0.298	1.41e-05	senes CAFs	CD34
7.89e-10	0.406466	0.848	0.613	1.48e-05	senes CAFs	VDAC2
8e-10	0.372602	0.545	0.267	1.5e-05	senes CAFs	MXRA7
8.03e-10	-0.68379	0.323	0.653	1.51e-05	senes CAFs	COL6A3
8.3e-10	-0.50031	0.01	0.297	1.56e-05	senes CAFs	VIMP
8.9e-10	0.300858	0.384	0.154	1.67e-05	senes CAFs	AKT3
9.31e-10	0.55773	0.768	0.557	1.75e-05	senes CAFs	RNF7
1.01e-09	0.415705	0.444	0.204	1.9e-05	senes CAFs	BRD7
1.01e-09	0.313221	0.283	0.096	1.91e-05	senes CAFs	IGF1R
1.04e-09	-0.55195	0	0.281	1.96e-05	senes CAFs	ABCA9
1.1e-09	0.49529	0.818	0.602	2.06e-05	senes CAFs	PSMD8
1.13e-09	-0.46258	1	1	2.13e-05	senes CAFs	RPS12
1.26e-09	0.370461	0.424	0.186	2.36e-05	senes CAFs	PARP9
1.31e-09	0.500992	0.949	0.866	2.46e-05	senes CAFs	DDX5
1.35e-09	0.39895	0.424	0.177	2.55e-05	senes CAFs	GUCY1A1
1.36e-09	0.289289	0.313	0.114	2.55e-05	senes CAFs	FOXC1
1.37e-09	-0.51737	0.03	0.317	2.58e-05	senes CAFs	TMEM59L
1.37e-09	0.475029	0.687	0.443	2.58e-05	senes CAFs	GNAI2
1.41e-09	0.261454	0.263	0.086	2.66e-05	senes CAFs	KAZN
1.45e-09	0.279555	0.283	0.096	2.73e-05	senes CAFs	ZFPM1
1.49e-09	0.540182	0.525	0.271	2.81e-05	senes CAFs	FBLIM1
1.59e-09	0.336431	0.364	0.146	2.99e-05	senes CAFs	PDCL3
1.61e-09	0.472764	0.384	0.17	3.02e-05	senes CAFs	RABGAP1
1.61e-09	-0.649	0.071	0.372	3.03e-05	senes CAFs	PLPP3
1.72e-09	-0.48749	0.01	0.289	3.24e-05	senes CAFs	LINC00657
1.78e-09	-0.48726	0.02	0.307	3.36e-05	senes CAFs	CELF2
1.8e-09	0.428114	0.475	0.226	3.39e-05	senes CAFs	PLEKHO1
1.93e-09	0.531955	0.636	0.371	3.64e-05	senes CAFs	EIF2AK2
2e-09	0.642106	0.495	0.262	3.76e-05	senes CAFs	LASP1
2.01e-09	-0.52445	0.212	0.52	3.78e-05	senes CAFs	ERGIC3
2.29e-09	0.292925	0.323	0.12	4.3e-05	senes CAFs	TPST2
2.35e-09	0.270545	0.303	0.108	4.43e-05	senes CAFs	ARHGAP17
2.37e-09	-0.75629	0.04	0.325	4.46e-05	senes CAFs	KLF4
2.46e-09	-0.54529	0.01	0.285	4.62e-05	senes CAFs	LINC00152
2.62e-09	-0.5589	0.01	0.284	4.92e-05	senes CAFs	ALDH1A1
2.73e-09	-0.56139	0.97	0.993	5.14e-05	senes CAFs	RPLP0
2.8e-09	-0.49863	0.01	0.283	5.27e-05	senes CAFs	CFI
3.02e-09	0.546084	0.596	0.364	5.68e-05	senes CAFs	CCDC107
3.04e-09	0.444677	0.535	0.277	5.71e-05	senes CAFs	INAFM1
3.26e-09	-0.46564	0.01	0.281	6.14e-05	senes CAFs	PDGFRA
3.28e-09	-0.68573	0.556	0.739	6.16e-05	senes CAFs	PSAP
3.29e-09	0.422872	0.778	0.531	6.18e-05	senes CAFs	NDUFA12
3.47e-09	0.363236	0.384	0.165	6.53e-05	senes CAFs	EPN2
3.92e-09	0.253078	0.273	0.092	7.36e-05	senes CAFs	MT1M
3.98e-09	-0.44749	0.01	0.283	7.47e-05	senes CAFs	WHSC1L1
4.01e-09	-0.62105	0.04	0.317	7.54e-05	senes CAFs	DHRS3
4.19e-09	-1.0795	0.475	0.687	7.87e-05	senes CAFs	SRM
4.34e-09	-0.57559	0.697	0.872	8.16e-05	senes CAFs	NEAT1
4.64e-09	-0.5313	0.03	0.304	8.72e-05	senes CAFs	LPAR6
4.67e-09	0.387292	1	1	8.78e-05	senes CAFs	PTMA
4.97e-09	0.278733	0.313	0.117	9.35e-05	senes CAFs	SKAP2
6.03e-09	0.30145	0.394	0.165	0.000113	senes CAFs	NSD3
6.32e-09	0.323039	1	0.998	0.000119	senes CAFs	MT-CO2
6.47e-09	0.499217	0.636	0.366	0.000122	senes CAFs	JAK1
6.84e-09	0.460152	0.899	0.747	0.000129	senes CAFs	NDUFB2
7.57e-09	0.307235	0.303	0.113	0.000142	senes CAFs	TBC1D1
7.78e-09	0.264431	0.798	0.48	0.000146	senes CAFs	THY1
8.36e-09	0.475425	0.444	0.219	0.000157	senes CAFs	SULF1
8.42e-09	0.50559	0.818	0.672	0.000158	senes CAFs	DYNLRB1
8.83e-09	-0.44943	0.04	0.314	0.000166	senes CAFs	ARL5A
8.9e-09	-0.56388	0.04	0.312	0.000167	senes CAFs	ANKH
9.03e-09	-1.04814	0	0.257	0.00017	senes CAFs	CCL11
9.26e-09	0.353638	0.404	0.184	0.000174	senes CAFs	ARHGAP1
9.73e-09	0.264451	0.283	0.102	0.000183	senes CAFs	RASAL2
1.01e-08	-0.45164	0	0.254	0.00019	senes CAFs	GAS7
1.05e-08	0.49866	0.545	0.313	0.000197	senes CAFs	MACF1
1.12e-08	-0.56114	0.899	0.978	0.000211	senes CAFs	RPL23
1.14e-08	-0.49833	0.02	0.281	0.000214	senes CAFs	NOVA1
1.18e-08	0.454281	0.525	0.288	0.000221	senes CAFs	EPSTI1
1.23e-08	-0.44659	0.01	0.266	0.00023	senes CAFs	C17orf89
1.29e-08	-0.45036	1	0.999	0.000242	senes CAFs	H3F3B
1.32e-08	0.277169	0.374	0.159	0.000249	senes CAFs	CORO1C
1.35e-08	-0.86529	0.121	0.402	0.000253	senes CAFs	CLU
1.35e-08	-0.48048	0	0.251	0.000254	senes CAFs	VIT
1.38e-08	0.414693	0.838	0.602	0.00026	senes CAFs	YWHAZ
1.42e-08	-0.47669	0	0.251	0.000268	senes CAFs	LAMA2
1.45e-08	-0.69817	0.343	0.588	0.000273	senes CAFs	RBP1
1.45e-08	0.369496	0.434	0.203	0.000273	senes CAFs	KIAA0040
1.49e-08	0.494976	0.909	0.746	0.00028	senes CAFs	SLC25A3
1.64e-08	-0.38854	1	1	0.000309	senes CAFs	RPL9
1.65e-08	0.407034	0.424	0.208	0.000309	senes CAFs	VASP
1.65e-08	0.467764	0.808	0.59	0.000311	senes CAFs	CDC42
1.69e-08	0.726715	0.636	0.44	0.000318	senes CAFs	IFIT1
1.85e-08	0.456783	0.616	0.38	0.000347	senes CAFs	ROCK1
2.18e-08	-0.48811	0.03	0.287	0.00041	senes CAFs	ETV1
2.2e-08	0.333968	0.343	0.148	0.000414	senes CAFs	DYNC1LI1
2.26e-08	-0.33825	1	1	0.000424	senes CAFs	RPL15
2.41e-08	-0.79309	0.545	0.757	0.000453	senes CAFs	CEBPD
2.42e-08	0.384073	0.99	0.939	0.000455	senes CAFs	CHCHD2
2.53e-08	0.40139	0.677	0.397	0.000476	senes CAFs	PPP1R14B
2.63e-08	0.44027	0.899	0.716	0.000494	senes CAFs	TAGLN2
2.69e-08	-0.50261	0.101	0.366	0.000506	senes CAFs	AKR1B1
2.72e-08	-0.57367	0.051	0.311	0.000512	senes CAFs	PODNL1
3.05e-08	0.46767	0.657	0.426	0.000574	senes CAFs	PSMB9
3.1e-08	0.25808	0.343	0.14	0.000583	senes CAFs	MESD
3.28e-08	-0.51625	0.04	0.294	0.000617	senes CAFs	MATN2
3.7e-08	0.376584	0.424	0.207	0.000695	senes CAFs	PELO
3.79e-08	0.323597	0.98	0.939	0.000712	senes CAFs	YBX1
3.83e-08	0.267322	0.313	0.124	0.000721	senes CAFs	SMIM10
4.13e-08	0.317972	0.354	0.148	0.000777	senes CAFs	NEURL1B
4.23e-08	0.490937	0.596	0.367	0.000796	senes CAFs	ACTR3
4.34e-08	-0.37632	0.99	0.999	0.000816	senes CAFs	UBA52
4.5e-08	-0.50981	0.081	0.338	0.000847	senes CAFs	C1orf21
4.55e-08	-0.4528	0.303	0.598	0.000855	senes CAFs	C4orf48
4.89e-08	-0.43562	0.04	0.298	0.00092	senes CAFs	GNG2
5.08e-08	0.281224	0.333	0.137	0.000955	senes CAFs	ATP5PB
5.16e-08	-0.50957	0.051	0.309	0.00097	senes CAFs	TNFSF10
5.41e-08	0.401358	0.556	0.315	0.001017	senes CAFs	PARP14
5.54e-08	-0.79391	0.111	0.38	0.001042	senes CAFs	HLA-DPB1
5.92e-08	-0.40087	0.01	0.251	0.001113	senes CAFs	PVRL2
6.31e-08	-0.86597	0.03	0.277	0.001187	senes CAFs	C1QC
6.55e-08	-0.70709	0.081	0.336	0.001232	senes CAFs	BAMBI
7.17e-08	0.277835	0.253	0.092	0.001348	senes CAFs	NUAK1
7.3e-08	0.352853	0.475	0.249	0.001373	senes CAFs	TSR3
7.33e-08	-0.36034	1	1	0.001378	senes CAFs	RPS14
7.42e-08	0.429175	0.657	0.455	0.001395	senes CAFs	PSMB2
7.48e-08	-0.48021	0.04	0.289	0.001407	senes CAFs	EFNB1
8.38e-08	-0.61457	0.374	0.59	0.001575	senes CAFs	C6orf48
8.38e-08	-0.58288	0.192	0.453	0.001576	senes CAFs	GLUL
8.75e-08	0.25786	0.273	0.104	0.001645	senes CAFs	PCGF5
8.81e-08	-0.53516	0.273	0.522	0.001656	senes CAFs	LRP1
8.84e-08	-0.46736	0.02	0.257	0.001662	senes CAFs	SCN7A
9.38e-08	0.509895	0.99	0.984	0.001764	senes CAFs	IFITM3
1.05e-07	0.427258	0.798	0.608	0.001965	senes CAFs	GADD45GIP1
1.07e-07	0.475388	1	0.993	0.002021	senes CAFs	MT-ND3
1.08e-07	-0.44563	0.051	0.298	0.002033	senes CAFs	BICC1
1.08e-07	0.469783	0.828	0.653	0.002036	senes CAFs	PSME1
1.17e-07	-0.44023	0.02	0.254	0.002208	senes CAFs	POLR2J3
1.21e-07	-0.43119	0.02	0.253	0.002276	senes CAFs	SRPX2
1.24e-07	0.357491	0.556	0.323	0.002341	senes CAFs	MFSD10
1.44e-07	0.374076	0.737	0.501	0.002699	senes CAFs	SNRPB
1.46e-07	1.16227	0.808	0.673	0.002742	senes CAFs	IGFBP2
1.48e-07	0.45367	0.96	0.881	0.002789	senes CAFs	TUBA1B
1.5e-07	0.485898	0.636	0.44	0.002822	senes CAFs	ARPC1A
1.51e-07	-0.45503	0.131	0.388	0.002842	senes CAFs	ADD3
1.53e-07	0.438713	0.495	0.273	0.002882	senes CAFs	SYNE2
1.57e-07	-0.53321	0.02	0.25	0.002945	senes CAFs	FMO2
1.62e-07	0.323744	0.525	0.289	0.003049	senes CAFs	PSMC6
1.66e-07	0.271416	0.404	0.192	0.003128	senes CAFs	CDC123
1.69e-07	0.303176	0.283	0.114	0.003185	senes CAFs	PXDC1
1.71e-07	-1.67823	0.909	0.822	0.003212	senes CAFs	GSN
1.75e-07	-0.46922	0.141	0.403	0.003295	senes CAFs	RGS10
1.9e-07	0.376981	0.596	0.357	0.003572	senes CAFs	CLIC4
1.97e-07	-0.51945	0.071	0.313	0.003706	senes CAFs	INTS6
2.08e-07	0.332255	0.475	0.252	0.003906	senes CAFs	LRRFIP1
2.14e-07	0.432903	0.566	0.34	0.004017	senes CAFs	IQGAP1
2.15e-07	0.359488	0.566	0.339	0.004039	senes CAFs	MRPL54
2.18e-07	0.516863	0.586	0.385	0.004101	senes CAFs	ZEB2
2.19e-07	-0.47012	0.111	0.373	0.004113	senes CAFs	RUNX1T1
2.31e-07	0.435864	0.899	0.735	0.00434	senes CAFs	NR2F2
2.52e-07	0.568054	0.596	0.379	0.004742	senes CAFs	PGF
2.57e-07	-0.65059	0.939	0.958	0.00483	senes CAFs	COL3A1
2.64e-07	0.371501	0.869	0.719	0.00497	senes CAFs	PSMB1
2.87e-07	-0.58632	0.03	0.255	0.005388	senes CAFs	OSR2
2.87e-07	-0.3229	1	1	0.005393	senes CAFs	RPL24
2.97e-07	0.443146	0.758	0.545	0.005578	senes CAFs	EIF5A
3.18e-07	0.444082	0.566	0.359	0.005981	senes CAFs	MAP4
3.31e-07	0.344328	0.606	0.368	0.006223	senes CAFs	DNAJC15
3.49e-07	-0.76376	0.879	0.891	0.006557	senes CAFs	IGFBP4
3.55e-07	0.389286	0.475	0.271	0.006674	senes CAFs	CORO1B
3.78e-07	0.622488	0.485	0.282	0.007116	senes CAFs	TNFRSF12A
3.98e-07	0.261166	0.273	0.11	0.007483	senes CAFs	PDE3A
4.07e-07	-0.38258	1	0.999	0.007645	senes CAFs	MT-ND4
4.08e-07	0.338709	0.566	0.337	0.007677	senes CAFs	MIR4435-2HG
4.19e-07	0.266902	0.444	0.223	0.007883	senes CAFs	TMOD3
4.19e-07	0.490592	0.929	0.853	0.007884	senes CAFs	HSPB1
4.24e-07	0.326318	0.374	0.18	0.007968	senes CAFs	C1QTNF1
4.24e-07	0.273643	0.273	0.111	0.007971	senes CAFs	KCNS3
4.55e-07	-0.37412	0.899	0.959	0.008547	senes CAFs	TMA7
4.59e-07	0.319905	0.465	0.248	0.008633	senes CAFs	IFT43
4.95e-07	0.499098	0.657	0.464	0.009302	senes CAFs	IFITM1
4.96e-07	-0.40314	0.051	0.28	0.009329	senes CAFs	PRKCA
5.03e-07	-0.40008	0.051	0.276	0.009463	senes CAFs	KCTD12
5.47e-07	0.259246	0.323	0.143	0.01028	senes CAFs	SYDE1
5.59e-07	-0.7403	0.808	0.858	0.01051	senes CAFs	EGR1
5.64e-07	-0.91555	0.273	0.486	0.010609	senes CAFs	SRPX
5.71e-07	-0.41782	0.838	0.933	0.010728	senes CAFs	TOMM7
5.94e-07	0.347097	1	0.974	0.011177	senes CAFs	HLA-A
6.07e-07	-0.56478	0.182	0.429	0.011409	senes CAFs	LTBP4
6.22e-07	0.472504	0.687	0.524	0.011689	senes CAFs	VAMP5
6.28e-07	0.287844	0.384	0.186	0.0118	senes CAFs	TMEM47
6.33e-07	-0.36832	0.141	0.396	0.011895	senes CAFs	EBPL
6.4e-07	0.311609	0.303	0.133	0.012032	senes CAFs	LURAP1L
6.68e-07	0.411321	0.758	0.603	0.012555	senes CAFs	RAB2A
6.83e-07	0.250562	0.253	0.1	0.01285	senes CAFs	ITGA3
6.93e-07	0.319542	0.364	0.174	0.013037	senes CAFs	ADAM9
7.09e-07	-0.4072	0.121	0.361	0.013335	senes CAFs	SYNGR1
7.29e-07	0.264558	0.424	0.211	0.013704	senes CAFs	HLA-F
7.69e-07	-0.57521	0.636	0.761	0.014453	senes CAFs	TCF4
8.11e-07	0.260398	0.384	0.184	0.015242	senes CAFs	SYNE1
8.55e-07	-0.3931	0.101	0.338	0.016083	senes CAFs	PDLIM4
8.68e-07	-0.68471	0.04	0.256	0.01632	senes CAFs	HLA-DRB5
9.29e-07	-0.42556	0.232	0.474	0.017461	senes CAFs	TMEM256
9.53e-07	-0.27347	1	1	0.017919	senes CAFs	RPS15
9.54e-07	0.375406	0.444	0.238	0.017943	senes CAFs	MGLL
9.79e-07	-0.51676	0.051	0.265	0.018414	senes CAFs	TPD52L1
1.09e-06	-0.42144	0.616	0.788	0.020504	senes CAFs	NENF
1.16e-06	-0.2872	1	1	0.021838	senes CAFs	RPS4X
1.19e-06	0.283305	0.273	0.113	0.022322	senes CAFs	AC245595.1
1.22e-06	-0.4151	0.101	0.332	0.022906	senes CAFs	TGFBR2
1.22e-06	0.305314	0.515	0.291	0.022991	senes CAFs	DAAM2
1.26e-06	0.273221	0.677	0.42	0.023667	senes CAFs	CCT3
1.3e-06	-0.76928	0.111	0.336	0.024424	senes CAFs	SOD2
1.3e-06	0.281125	0.505	0.283	0.024526	senes CAFs	SGCB
1.34e-06	0.456606	0.869	0.737	0.02525	senes CAFs	HLA-E
1.38e-06	-0.33026	0.04	0.259	0.025876	senes CAFs	RAMP2
1.4e-06	0.361459	1	0.998	0.026291	senes CAFs	MT-ATP6
1.45e-06	-0.78805	0.04	0.253	0.027263	senes CAFs	EFEMP1
1.52e-06	-0.57531	0.717	0.797	0.028505	senes CAFs	CSTB
1.56e-06	0.320785	0.515	0.289	0.029396	senes CAFs	PRRX1
1.57e-06	0.33931	0.545	0.325	0.029439	senes CAFs	AXL
1.57e-06	0.346542	0.475	0.266	0.029582	senes CAFs	FOXP1
1.64e-06	0.338314	0.556	0.335	0.030839	senes CAFs	NDUFS2
1.72e-06	0.379952	0.444	0.246	0.032366	senes CAFs	CCND2
1.78e-06	0.335087	0.626	0.409	0.033427	senes CAFs	GLRX5
1.78e-06	-0.39724	1	0.996	0.03345	senes CAFs	RPL27
1.82e-06	0.311078	0.515	0.307	0.034239	senes CAFs	NR3C1
1.84e-06	0.316858	0.939	0.863	0.034597	senes CAFs	GUK1
1.89e-06	-0.38267	0.04	0.25	0.035474	senes CAFs	MEOX2
1.89e-06	0.280065	0.495	0.278	0.035549	senes CAFs	COMMD7
1.94e-06	0.360461	0.646	0.435	0.036435	senes CAFs	ARL2
1.98e-06	-0.48136	0.111	0.334	0.03719	senes CAFs	KCNQ1OT1
1.98e-06	-0.40309	0.061	0.275	0.037193	senes CAFs	NR2F1
1.98e-06	0.340318	0.455	0.243	0.037238	senes CAFs	GMFG
2.09e-06	0.310073	0.525	0.307	0.0393	senes CAFs	RAB14
2.11e-06	0.329396	0.97	0.87	0.039668	senes CAFs	NDUFS5
2.14e-06	-0.33267	0.04	0.25	0.04032	senes CAFs	KIF22
2.21e-06	0.33517	0.394	0.192	0.041502	senes CAFs	LOXL2
2.24e-06	0.338032	0.576	0.359	0.042182	senes CAFs	NUTF2
2.27e-06	0.272257	0.253	0.105	0.04264	senes CAFs	DDX60
2.29e-06	0.36094	0.525	0.309	0.04312	senes CAFs	METRN
2.44e-06	0.331218	0.515	0.289	0.045936	senes CAFs	TPPP3
2.53e-06	-0.40694	0.798	0.912	0.047584	senes CAFs	PPDPF
2.67e-06	0.362977	0.879	0.777	0.050118	senes CAFs	POMP
2.71e-06	0.351563	0.596	0.391	0.05104	senes CAFs	DYNC1I2
2.85e-06	0.358112	0.747	0.581	0.053522	senes CAFs	RHEB
3.03e-06	0.399253	0.434	0.251	0.057055	senes CAFs	PEA15
3.12e-06	0.293298	0.455	0.253	0.058684	senes CAFs	FAM89B
3.13e-06	0.346964	0.747	0.569	0.058903	senes CAFs	RNH1
3.18e-06	0.422517	0.404	0.226	0.059863	senes CAFs	GLIPR2
3.19e-06	0.255782	0.374	0.191	0.059917	senes CAFs	SMIM12
3.28e-06	-0.37599	0.051	0.253	0.061765	senes CAFs	PKDCC
3.35e-06	0.261308	0.273	0.118	0.062913	senes CAFs	MAP2
3.36e-06	0.320066	0.667	0.459	0.063199	senes CAFs	SSB
3.46e-06	0.28681	1	0.974	0.065076	senes CAFs	DYNLL1
3.47e-06	-0.47824	0.323	0.539	0.065284	senes CAFs	CTSB
3.49e-06	0.493253	0.707	0.468	0.065697	senes CAFs	WFDC1
3.52e-06	0.416827	0.596	0.42	0.066158	senes CAFs	SNX6
3.65e-06	0.282318	0.889	0.721	0.06857	senes CAFs	LDHB
3.75e-06	-0.46983	0.98	0.991	0.070494	senes CAFs	RPS21
3.82e-06	0.258839	0.374	0.189	0.071917	senes CAFs	GNB4
3.85e-06	-0.61562	0.374	0.603	0.072453	senes CAFs	STMN1
3.97e-06	0.290067	0.465	0.26	0.074739	senes CAFs	CAMK2N1
4.03e-06	-0.40757	0.343	0.561	0.075727	senes CAFs	CNPY2
4.07e-06	0.307977	0.465	0.267	0.076503	senes CAFs	REEP3
4.21e-06	-0.41112	0.879	0.934	0.079113	senes CAFs	SLC25A6
4.28e-06	0.299228	0.485	0.281	0.080432	senes CAFs	ARHGAP29
4.32e-06	-0.34654	0.061	0.267	0.081248	senes CAFs	EGFR
4.38e-06	0.370077	0.273	0.123	0.082373	senes CAFs	PTP4A3
4.39e-06	0.43473	0.606	0.404	0.082472	senes CAFs	PLXDC1
4.52e-06	-0.62537	0.152	0.36	0.085087	senes CAFs	NR4A2
4.89e-06	0.438049	0.495	0.308	0.091939	senes CAFs	LAMB2
4.95e-06	0.336495	0.576	0.378	0.092989	senes CAFs	EIF6
5.13e-06	0.835419	0.828	0.765	0.096497	senes CAFs	ANXA2
5.4e-06	-0.47477	0.424	0.613	0.101471	senes CAFs	CLEC11A
5.51e-06	0.350182	0.859	0.769	0.103535	senes CAFs	NDUFB7
5.59e-06	0.270961	0.364	0.186	0.105084	senes CAFs	PICALM
5.75e-06	-0.4274	0.182	0.398	0.108041	senes CAFs	DAB2
5.75e-06	0.338218	0.434	0.256	0.108129	senes CAFs	PDHB
5.93e-06	-0.42128	0.071	0.271	0.111506	senes CAFs	RNASET2
6.03e-06	0.315094	0.596	0.39	0.11333	senes CAFs	MDH1
6.35e-06	-0.45407	0.212	0.427	0.119491	senes CAFs	CTSF
6.4e-06	-0.34081	0.131	0.351	0.120413	senes CAFs	SCG5
6.78e-06	0.357992	0.737	0.562	0.127461	senes CAFs	NCL
6.99e-06	0.29533	1	0.968	0.131422	senes CAFs	SRP14
7.1e-06	0.373526	0.667	0.458	0.133431	senes CAFs	PSMB8
7.31e-06	0.293314	0.919	0.808	0.137492	senes CAFs	PSMA7
7.69e-06	0.313547	0.566	0.365	0.144537	senes CAFs	SERPINB6
8.29e-06	-0.40195	0.394	0.589	0.155932	senes CAFs	TNFRSF1A
9.08e-06	0.283305	0.293	0.137	0.170769	senes CAFs	MAP7D3
9.42e-06	0.445623	0.616	0.457	0.177146	senes CAFs	STAT1
1.04e-05	-0.33681	0.101	0.308	0.19606	senes CAFs	RHBDD2
1.06e-05	0.313863	0.576	0.366	0.199036	senes CAFs	MAP2K2
1.1e-05	-0.31497	0.121	0.332	0.206421	senes CAFs	SPG21
1.11e-05	-0.35057	0.131	0.344	0.208046	senes CAFs	MMP14
1.16e-05	0.43021	0.384	0.216	0.218178	senes CAFs	RAB32
1.2e-05	-0.3988	0.626	0.795	0.226086	senes CAFs	HMGN1
1.21e-05	0.36657	0.768	0.587	0.227409	senes CAFs	TMEM50A
1.28e-05	0.35543	0.475	0.302	0.239814	senes CAFs	ADD1
1.28e-05	0.365149	0.606	0.426	0.240202	senes CAFs	CTSZ
1.28e-05	0.345823	0.303	0.152	0.240225	senes CAFs	C1orf198
1.3e-05	0.398481	0.707	0.571	0.243683	senes CAFs	CAPZB
1.33e-05	0.360563	0.616	0.424	0.250297	senes CAFs	HNRNPR
1.44e-05	-0.42749	0.253	0.448	0.270764	senes CAFs	RBMS3
1.49e-05	0.292765	0.929	0.771	0.279956	senes CAFs	EIF3K
1.51e-05	-0.36546	0.313	0.542	0.283535	senes CAFs	RBMX
1.52e-05	0.259952	0.293	0.141	0.285071	senes CAFs	SNRK
1.52e-05	0.253474	0.495	0.292	0.285403	senes CAFs	PLP2
1.55e-05	-0.3574	0.232	0.448	0.291345	senes CAFs	MYL6B
1.58e-05	0.25127	0.364	0.19	0.296307	senes CAFs	HNMT
1.6e-05	0.340404	0.424	0.259	0.301661	senes CAFs	FBXW5
1.61e-05	0.424835	0.586	0.419	0.303404	senes CAFs	VPS29
1.66e-05	-0.41535	0.465	0.621	0.312508	senes CAFs	HNRNPA0
1.67e-05	-0.35088	0.242	0.472	0.314295	senes CAFs	CHID1
1.72e-05	0.295615	0.798	0.631	0.324137	senes CAFs	DBI
1.77e-05	-0.36596	0.081	0.269	0.332312	senes CAFs	ARRDC3
1.79e-05	-0.3138	0.909	0.957	0.336461	senes CAFs	COX4I1
1.86e-05	0.289187	0.465	0.281	0.350581	senes CAFs	PSMC4
1.92e-05	0.296999	0.505	0.315	0.361081	senes CAFs	ATP1B3
2.01e-05	0.307372	0.576	0.377	0.378231	senes CAFs	CAPNS1
2.13e-05	-0.35141	0.242	0.444	0.399813	senes CAFs	SFT2D1
2.15e-05	0.278847	0.343	0.177	0.403498	senes CAFs	FOXC2
2.16e-05	-0.82646	0.303	0.484	0.405915	senes CAFs	DNAJB1
2.19e-05	-0.38865	0.566	0.738	0.412744	senes CAFs	KDELR2
2.21e-05	0.351664	0.737	0.603	0.414922	senes CAFs	COPE
2.23e-05	-0.30489	0.101	0.302	0.419852	senes CAFs	MPST
2.33e-05	0.305052	0.515	0.321	0.437229	senes CAFs	CCT5
2.33e-05	0.257516	0.354	0.188	0.437606	senes CAFs	ELP5
2.38e-05	-0.37737	0.091	0.284	0.447629	senes CAFs	MRAS
2.4e-05	0.288684	0.384	0.22	0.451728	senes CAFs	TUSC1
2.47e-05	0.330058	0.747	0.622	0.464397	senes CAFs	NDUFS6
2.51e-05	-0.4217	0.535	0.686	0.472872	senes CAFs	C9orf16
2.57e-05	0.321245	0.737	0.562	0.483194	senes CAFs	PSMB6
2.63e-05	-0.42997	0.172	0.361	0.495204	senes CAFs	CTSK
2.64e-05	0.329658	0.515	0.332	0.496147	senes CAFs	PJA2
2.73e-05	-0.33742	0.152	0.354	0.514097	senes CAFs	MPZL1
2.75e-05	0.266203	0.909	0.748	0.51628	senes CAFs	ATP6V1G1
2.77e-05	0.292147	0.444	0.267	0.520566	senes CAFs	TAF10
2.83e-05	0.323629	0.535	0.35	0.53165	senes CAFs	TAX1BP1
2.86e-05	0.392965	0.515	0.341	0.537018	senes CAFs	MTRNR2L12
2.87e-05	0.335308	0.414	0.245	0.53975	senes CAFs	NUDT4
2.88e-05	0.289348	0.525	0.336	0.540837	senes CAFs	SARS
2.89e-05	-0.38091	0.263	0.459	0.544253	senes CAFs	PPP1CC
2.95e-05	0.899189	0.657	0.623	0.554954	senes CAFs	TSC22D1
2.96e-05	-0.56743	0.384	0.621	0.556066	senes CAFs	NFKBIA
3.08e-05	-0.74583	0.242	0.434	0.579908	senes CAFs	FBLN1
3.21e-05	-0.30317	0.111	0.302	0.604546	senes CAFs	HSD17B11
3.22e-05	0.308375	0.677	0.487	0.604599	senes CAFs	DDAH2
3.31e-05	-0.29986	0.101	0.291	0.622458	senes CAFs	RNF24
3.37e-05	-0.31141	0.071	0.256	0.633758	senes CAFs	PLK3
3.58e-05	0.258101	0.929	0.858	0.673887	senes CAFs	PARK7
3.66e-05	0.251258	0.485	0.277	0.688724	senes CAFs	MYO1B
3.71e-05	-0.36364	0.596	0.762	0.697529	senes CAFs	KRT10
4.07e-05	0.30195	0.424	0.253	0.765112	senes CAFs	PKIG
4.1e-05	-0.38004	0.495	0.656	0.770356	senes CAFs	NDUFA3
4.17e-05	-0.27826	0.99	0.989	0.784394	senes CAFs	RPS11
4.67e-05	-0.28804	0.071	0.252	0.87876	senes CAFs	SH3BP5
4.69e-05	0.286285	0.919	0.852	0.881018	senes CAFs	SEC61B
4.78e-05	0.277581	0.556	0.367	0.899042	senes CAFs	BCL7C
4.8e-05	-0.29894	0.101	0.285	0.902349	senes CAFs	CMTM3
5.1e-05	0.395528	0.98	0.936	0.95849	senes CAFs	IFI27
5.43e-05	-0.39631	0.152	0.364	1	senes CAFs	S100A16
5.54e-05	0.260533	0.364	0.203	1	senes CAFs	MOB4
5.58e-05	-0.29765	0.101	0.28	1	senes CAFs	TMEM9B
5.62e-05	0.25715	0.404	0.232	1	senes CAFs	PLEC
5.69e-05	0.303283	0.758	0.623	1	senes CAFs	VPS28
5.96e-05	-0.33312	0.798	0.876	1	senes CAFs	CIRBP
6.27e-05	0.400298	0.263	0.134	1	senes CAFs	TGFB3
6.73e-05	0.30476	0.364	0.209	1	senes CAFs	EIF2S1
7.8e-05	0.416563	0.424	0.273	1	senes CAFs	MX2
7.91e-05	0.403774	0.737	0.599	1	senes CAFs	PDLIM2
7.92e-05	0.281147	0.414	0.257	1	senes CAFs	VPS25
8.13e-05	-0.30523	0.111	0.292	1	senes CAFs	SNHG25
8.65e-05	0.270613	0.505	0.328	1	senes CAFs	CDH11
8.68e-05	-0.31073	0.162	0.35	1	senes CAFs	CYBRD1
8.91e-05	0.282479	0.273	0.138	1	senes CAFs	IRF9
9.04e-05	-0.5483	0.576	0.696	1	senes CAFs	TGFBI
9.29e-05	0.356301	0.697	0.565	1	senes CAFs	COMT
9.36e-05	0.304095	0.475	0.314	1	senes CAFs	VGLL4
9.49e-05	-0.30139	0.101	0.275	1	senes CAFs	ECHDC2
9.9e-05	-0.30069	0.162	0.359	1	senes CAFs	THBS2
0.000101	0.329326	0.455	0.307	1	senes CAFs	PSMD13
0.000105	-0.36012	0.525	0.682	1	senes CAFs	ATRAID
0.000107	-0.58157	0.273	0.436	1	senes CAFs	C2orf40
0.000108	-0.46987	0.232	0.409	1	senes CAFs	FHL2
0.000108	0.317027	0.455	0.288	1	senes CAFs	TUBB6
0.00011	-0.43444	0.485	0.628	1	senes CAFs	S100A13
0.000113	-0.31516	0.242	0.438	1	senes CAFs	SUMO3
0.000116	-0.35735	0.566	0.72	1	senes CAFs	VKORC1
0.000118	0.596572	0.424	0.282	1	senes CAFs	SYNPO2
0.000119	0.266742	0.343	0.195	1	senes CAFs	MRPL15
0.000121	0.334016	0.364	0.217	1	senes CAFs	ADAMTS1
0.000123	0.313979	0.636	0.471	1	senes CAFs	NDUFB3
0.000127	0.302539	0.515	0.358	1	senes CAFs	PSMA5
0.000134	-0.34031	0.475	0.645	1	senes CAFs	TMED2
0.000134	-0.33618	0.424	0.622	1	senes CAFs	TTC3
0.000139	-0.35823	0.131	0.304	1	senes CAFs	NEU1
0.000141	-0.29529	0.202	0.385	1	senes CAFs	RTN3
0.000143	-0.38597	0.646	0.76	1	senes CAFs	EIF3E
0.000143	0.317639	0.576	0.407	1	senes CAFs	SERTAD1
0.00015	-0.29323	0.152	0.329	1	senes CAFs	A1BG
0.00015	-0.43199	0.101	0.259	1	senes CAFs	TCF21
0.00016	-0.30015	0.141	0.313	1	senes CAFs	ODF2L
0.000162	0.344106	0.626	0.49	1	senes CAFs	CYSTM1
0.000166	0.254659	0.788	0.631	1	senes CAFs	SLC25A5
0.000173	0.351014	0.707	0.554	1	senes CAFs	COX7A1
0.000176	0.340431	0.384	0.234	1	senes CAFs	CFL2
0.000182	0.317981	0.636	0.488	1	senes CAFs	LEPROT
0.000185	-0.31599	0.354	0.526	1	senes CAFs	TMEM147
0.000186	-0.56928	0.253	0.409	1	senes CAFs	DDIT3
0.000188	-0.37352	0.111	0.279	1	senes CAFs	CKS2
0.000191	0.270194	0.828	0.664	1	senes CAFs	NDUFB10
0.000194	0.255982	0.566	0.388	1	senes CAFs	SEC31A
0.000197	-0.35909	0.333	0.506	1	senes CAFs	CYB5A
0.000204	0.291229	0.667	0.527	1	senes CAFs	SSBP1
0.000211	0.363066	0.525	0.382	1	senes CAFs	ACTR2
0.000216	0.266706	0.384	0.23	1	senes CAFs	GBP2
0.000225	-0.29394	0.101	0.264	1	senes CAFs	HIC1
0.000226	-0.28413	0.333	0.528	1	senes CAFs	MZT2A
0.000234	0.250444	0.303	0.166	1	senes CAFs	KLHL42
0.000237	0.280167	0.626	0.47	1	senes CAFs	H1FX
0.000242	0.406632	0.687	0.597	1	senes CAFs	CYCS
0.000266	-0.29009	0.152	0.325	1	senes CAFs	CERCAM
0.000268	0.287203	0.364	0.215	1	senes CAFs	ID1
0.000275	-0.28121	0.141	0.314	1	senes CAFs	KDELR3
0.000286	-0.32209	1	1	1	senes CAFs	MALAT1
0.000292	-0.36023	0.202	0.367	1	senes CAFs	PLOD1
0.000297	-0.5198	0.374	0.554	1	senes CAFs	SOCS3
0.000304	0.261695	0.596	0.422	1	senes CAFs	HNRNPM
0.000324	0.328232	0.556	0.417	1	senes CAFs	PSMA3
0.000326	0.251465	0.343	0.206	1	senes CAFs	BTN3A2
0.00033	0.255201	0.374	0.223	1	senes CAFs	FNDC3B
0.000349	-0.36088	0.354	0.509	1	senes CAFs	NFE2L2
0.000381	-0.32657	0.424	0.581	1	senes CAFs	NAA38
0.000396	0.287009	0.818	0.676	1	senes CAFs	SPCS2
0.000431	-0.31216	0.212	0.379	1	senes CAFs	LITAF
0.000448	0.280678	0.677	0.518	1	senes CAFs	PGLS
0.00047	0.284563	0.687	0.534	1	senes CAFs	NDUFV2
0.000501	-0.26691	0.152	0.311	1	senes CAFs	CKLF
0.000527	-0.34019	0.899	0.927	1	senes CAFs	JUN
0.000527	0.26539	0.343	0.211	1	senes CAFs	FYTTD1
0.000535	0.298913	0.364	0.227	1	senes CAFs	TJP1
0.000553	-0.35914	0.263	0.412	1	senes CAFs	NFIA
0.000581	-0.36292	0.232	0.381	1	senes CAFs	AMD1
0.000596	-0.27593	0.556	0.683	1	senes CAFs	JTB
0.000616	0.37974	0.909	0.885	1	senes CAFs	BST2
0.000623	-0.30256	0.414	0.58	1	senes CAFs	GYPC
0.000624	-0.25304	0.162	0.315	1	senes CAFs	MTUS1
0.000685	-0.32139	0.505	0.631	1	senes CAFs	TMED10
0.000757	0.318633	0.657	0.542	1	senes CAFs	NUPR1
0.000816	-0.2783	0.232	0.388	1	senes CAFs	IMPDH2
0.000825	-0.36003	0.242	0.399	1	senes CAFs	DUSP6
0.000844	0.276953	0.707	0.572	1	senes CAFs	SCAND1
0.000864	0.256176	0.273	0.153	1	senes CAFs	ENPEP
0.000909	-0.34175	0.222	0.363	1	senes CAFs	HEXB
0.000909	-0.26988	0.192	0.349	1	senes CAFs	CLK1
0.000914	-0.29225	0.424	0.562	1	senes CAFs	WSB1
0.000922	-0.37873	0.121	0.271	1	senes CAFs	MLLT11
0.000953	-0.40232	0.596	0.716	1	senes CAFs	FOSB
0.00099	0.257932	0.566	0.421	1	senes CAFs	SNF8
0.001003	0.267114	0.535	0.39	1	senes CAFs	SP100
0.001008	-0.28796	0.475	0.617	1	senes CAFs	POLR2I
0.001068	-0.37023	0.404	0.535	1	senes CAFs	EMILIN1
0.001069	-0.39572	0.121	0.258	1	senes CAFs	LXN
0.001078	-0.30917	0.485	0.611	1	senes CAFs	BNIP3L
0.0011	-0.26192	0.424	0.614	1	senes CAFs	SLIRP
0.00111	-0.25122	0.141	0.288	1	senes CAFs	LARP6
0.001112	0.304018	0.636	0.488	1	senes CAFs	SSU72
0.001124	0.281604	0.646	0.557	1	senes CAFs	CALU
0.001142	0.290199	0.646	0.533	1	senes CAFs	ANAPC16
0.001155	-0.26804	0.182	0.329	1	senes CAFs	PIGP
0.00117	0.275244	1	0.987	1	senes CAFs	LGALS1
0.001201	-0.26076	0.202	0.355	1	senes CAFs	PDIA4
0.001216	-0.27481	0.162	0.306	1	senes CAFs	EFHC1
0.001321	0.477124	0.525	0.389	1	senes CAFs	KLF2
0.001344	-0.29956	0.111	0.253	1	senes CAFs	PIM1
0.001348	-0.28452	0.525	0.65	1	senes CAFs	NDUFB1
0.001351	0.27395	0.525	0.397	1	senes CAFs	STRAP
0.00149	-0.27247	0.687	0.804	1	senes CAFs	C19orf53
0.001502	-0.27466	0.192	0.331	1	senes CAFs	CRELD2
0.001641	0.29166	0.747	0.695	1	senes CAFs	RHOC
0.001693	0.278028	0.455	0.316	1	senes CAFs	ZYX
0.001715	-0.28958	0.505	0.638	1	senes CAFs	EIF4A1
0.001754	-0.27429	0.162	0.294	1	senes CAFs	CDC42EP5
0.001858	-0.26346	0.596	0.732	1	senes CAFs	SERP1
0.002095	-0.25827	0.162	0.298	1	senes CAFs	PLEKHA4
0.002159	0.276116	0.566	0.435	1	senes CAFs	HNRNPH3
0.002308	-0.26761	0.667	0.794	1	senes CAFs	CYBA
0.002344	-0.27178	0.121	0.251	1	senes CAFs	MAFF
0.00236	0.304464	0.455	0.332	1	senes CAFs	OAS1
0.002505	-0.34814	0.192	0.327	1	senes CAFs	IFRD1
0.002538	-0.26388	0.758	0.844	1	senes CAFs	UQCR11
0.002672	0.252715	0.414	0.292	1	senes CAFs	PAFAH1B1
0.002699	-0.32815	0.192	0.314	1	senes CAFs	HSPH1
0.002756	-0.41908	0.172	0.303	1	senes CAFs	ID2
0.002818	0.261075	0.414	0.295	1	senes CAFs	UBE2A
0.002832	-0.26388	0.313	0.46	1	senes CAFs	AKAP9
0.003142	-0.31271	0.566	0.659	1	senes CAFs	MCL1
0.003148	-0.37605	0.99	0.979	1	senes CAFs	RPSA
0.00317	-0.29453	0.424	0.566	1	senes CAFs	XIST
0.003253	-0.27975	0.778	0.832	1	senes CAFs	NAP1L1
0.003274	0.251083	0.313	0.207	1	senes CAFs	TNS2
0.00328	-0.27736	0.596	0.673	1	senes CAFs	SARAF
0.003323	-0.60793	0.293	0.419	1	senes CAFs	HSPA1B
0.003358	-0.29399	0.212	0.347	1	senes CAFs	CRISPLD2
0.003451	0.28064	0.697	0.606	1	senes CAFs	HNRNPA3
0.003558	0.277417	0.455	0.34	1	senes CAFs	RALBP1
0.003937	-0.25395	0.242	0.38	1	senes CAFs	EZR
0.00426	0.250773	0.374	0.261	1	senes CAFs	COPZ2
0.004383	0.254667	0.646	0.541	1	senes CAFs	PPIC
0.004458	0.517833	0.404	0.305	1	senes CAFs	COL8A1
0.004667	-0.2842	0.586	0.694	1	senes CAFs	SPATS2L
0.004882	-0.2635	0.525	0.628	1	senes CAFs	EFEMP2
0.005263	-0.39691	0.717	0.769	1	senes CAFs	ZFAS1
0.005282	0.280416	0.434	0.313	1	senes CAFs	GCC2
0.005618	0.303005	0.828	0.832	1	senes CAFs	IFI6
0.006404	-0.31009	0.343	0.471	1	senes CAFs	HNRNPH1
0.006911	-0.25383	0.859	0.911	1	senes CAFs	HMGN2
0.006928	0.25628	0.293	0.194	1	senes CAFs	NMI
0.007101	0.560248	0.545	0.45	1	senes CAFs	IER3
0.007214	-0.62794	0.596	0.682	1	senes CAFs	IGFBP5
0.007235	0.41116	0.394	0.303	1	senes CAFs	IL32
0.007641	0.370288	0.879	0.866	1	senes CAFs	NDUFA4
0.007681	-0.27461	0.313	0.421	1	senes CAFs	BRD2
0.007684	-0.25276	0.283	0.407	1	senes CAFs	ZFAND5
0.007766	-0.27799	0.414	0.524	1	senes CAFs	CCNL1
0.007931	-0.34975	0.727	0.778	1	senes CAFs	ZFP36L1
0.008636	0.266989	0.626	0.58	1	senes CAFs	CHMP2A
0.009178	-0.26722	0.606	0.681	1	senes CAFs	VAMP2
5.94e-272	1.1219	0.657	0.009	1.12e-267	prolif CAFs	DLGAP5
4.2e-262	0.911338	0.629	0.009	7.9e-258	prolif CAFs	DEPDC1
8.8e-234	1.87613	0.871	0.03	1.65e-229	prolif CAFs	MKI67
2.91e-230	1.08601	0.657	0.014	5.48e-226	prolif CAFs	ANLN
5.36e-230	1.33619	0.7	0.016	1.01e-225	prolif CAFs	ASPM
5.2e-191	0.950328	0.514	0.009	9.77e-187	prolif CAFs	HMMR
4.9e-183	0.762476	0.5	0.009	9.22e-179	prolif CAFs	CEP55
1.44e-176	1.2747	0.714	0.027	2.71e-172	prolif CAFs	CCNB2
2.21e-169	0.772568	0.486	0.01	4.16e-165	prolif CAFs	KIF23
5.08e-169	0.779752	0.543	0.014	9.56e-165	prolif CAFs	CCNA2
2.03e-167	1.6985	0.729	0.032	3.83e-163	prolif CAFs	CCNB1
6.37e-166	0.932604	0.629	0.021	1.2e-161	prolif CAFs	PBK
5.95e-165	1.14745	0.614	0.02	1.12e-160	prolif CAFs	CDC20
6.92e-161	1.97207	0.743	0.035	1.3e-156	prolif CAFs	TOP2A
8.55e-160	0.907579	0.486	0.011	1.61e-155	prolif CAFs	PLK1
1.16e-159	0.888734	0.529	0.014	2.18e-155	prolif CAFs	CENPA
6.98e-157	1.53042	0.843	0.05	1.31e-152	prolif CAFs	BIRC5
9.45e-157	1.02625	0.586	0.019	1.78e-152	prolif CAFs	NUF2
1.12e-152	0.643073	0.386	0.006	2.11e-148	prolif CAFs	KNL1
3.13e-152	1.5496	0.771	0.042	5.88e-148	prolif CAFs	CDKN3
1.14e-149	0.977381	0.571	0.019	2.14e-145	prolif CAFs	RRM2
7.49e-146	0.898345	0.586	0.022	1.41e-141	prolif CAFs	GTSE1
2.54e-145	1.30754	0.643	0.028	4.78e-141	prolif CAFs	NUSAP1
5.87e-144	2.21681	0.829	0.055	1.1e-139	prolif CAFs	CENPF
6.44e-134	0.686595	0.443	0.012	1.21e-129	prolif CAFs	AURKA
1.97e-133	0.83968	0.529	0.019	3.7e-129	prolif CAFs	SGO2
5.04e-132	0.679098	0.486	0.015	9.48e-128	prolif CAFs	NCAPG
2.01e-131	0.739169	0.4	0.009	3.77e-127	prolif CAFs	CDCA3
1.03e-129	2.16776	0.771	0.053	1.94e-125	prolif CAFs	UBE2C
6.57e-127	0.459266	0.357	0.007	1.24e-122	prolif CAFs	BUB1B
1.06e-124	0.925748	0.514	0.02	1.99e-120	prolif CAFs	CENPE
1.33e-124	0.645305	0.429	0.012	2.5e-120	prolif CAFs	SPC25
1.39e-123	0.709115	0.5	0.018	2.61e-119	prolif CAFs	AURKB
6.17e-123	1.34634	0.771	0.054	1.16e-118	prolif CAFs	TK1
8.63e-119	1.29005	0.571	0.028	1.62e-114	prolif CAFs	CDK1
1.1e-118	0.864753	0.543	0.024	2.06e-114	prolif CAFs	DIAPH3
8.11e-112	0.505097	0.3	0.005	1.53e-107	prolif CAFs	NEK2
1.67e-110	0.461154	0.314	0.006	3.15e-106	prolif CAFs	HJURP
3.22e-110	0.721858	0.471	0.019	6.05e-106	prolif CAFs	PRC1
9.65e-110	0.529423	0.357	0.009	1.81e-105	prolif CAFs	KIF2C
3.79e-107	2.06761	0.914	0.104	7.12e-103	prolif CAFs	PTTG1
3.71e-104	1.20838	0.714	0.056	6.97e-100	prolif CAFs	TPX2
3.46e-100	0.47312	0.314	0.008	6.51e-96	prolif CAFs	SGO1
8.84e-96	0.430625	0.286	0.006	1.66e-91	prolif CAFs	KIF14
3.19e-95	0.382444	0.3	0.007	5.99e-91	prolif CAFs	BUB1
6.72e-95	0.617787	0.457	0.022	1.26e-90	prolif CAFs	FOXM1
1.13e-94	1.30443	0.857	0.093	2.13e-90	prolif CAFs	CENPW
4.84e-94	0.600628	0.386	0.014	9.1e-90	prolif CAFs	ARHGAP11A
2.44e-93	0.553675	0.343	0.011	4.59e-89	prolif CAFs	SHCBP1
7.08e-92	1.2533	0.614	0.045	1.33e-87	prolif CAFs	PCLAF
3.57e-91	0.647352	0.486	0.026	6.71e-87	prolif CAFs	ECT2
6.6e-89	0.601096	0.386	0.016	1.24e-84	prolif CAFs	KIF11
1.46e-88	0.516622	0.271	0.006	2.75e-84	prolif CAFs	KIF20A
2.09e-88	0.564812	0.429	0.02	3.94e-84	prolif CAFs	TACC3
1.2e-87	0.411586	0.314	0.01	2.26e-83	prolif CAFs	MELK
5.96e-87	0.412999	0.3	0.009	1.12e-82	prolif CAFs	CDCA2
1.57e-83	0.819417	0.571	0.043	2.95e-79	prolif CAFs	CENPK
2.59e-83	0.594702	0.3	0.009	4.86e-79	prolif CAFs	PIMREG
1.69e-82	0.506758	0.357	0.014	3.18e-78	prolif CAFs	KIF4A
1.13e-79	0.459983	0.357	0.015	2.12e-75	prolif CAFs	KIFC1
4.54e-77	0.852296	0.286	0.009	8.54e-73	prolif CAFs	HIST1H1B
2.7e-76	1.00577	0.686	0.073	5.07e-72	prolif CAFs	PHF19
1.1e-75	0.731759	0.443	0.027	2.08e-71	prolif CAFs	MXD3
4.57e-75	0.466068	0.314	0.012	8.6e-71	prolif CAFs	CKAP2L
6.79e-74	1.40749	0.757	0.093	1.28e-69	prolif CAFs	TYMS
8.1e-73	0.462788	0.329	0.014	1.52e-68	prolif CAFs	TROAP
1.17e-71	0.667278	0.486	0.036	2.2e-67	prolif CAFs	CENPM
7.97e-70	0.593053	0.443	0.03	1.5e-65	prolif CAFs	NCAPD2
3.57e-65	0.98988	0.671	0.081	6.71e-61	prolif CAFs	HMGB3
6.46e-64	0.691029	0.486	0.041	1.21e-59	prolif CAFs	SPDL1
3.68e-63	0.885803	0.586	0.062	6.91e-59	prolif CAFs	MAD2L1
5.09e-62	1.02115	0.643	0.078	9.57e-58	prolif CAFs	UBE2T
9.38e-62	0.346968	0.257	0.01	1.76e-57	prolif CAFs	TTK
1.15e-60	1.3101	0.871	0.169	2.16e-56	prolif CAFs	DTYMK
2.14e-59	0.415596	0.314	0.017	4.03e-55	prolif CAFs	POC1A
3.85e-59	0.346968	0.257	0.011	7.24e-55	prolif CAFs	SPC24
7.52e-59	0.882041	0.529	0.055	1.41e-54	prolif CAFs	KIF20B
1.65e-58	0.72617	0.571	0.064	3.1e-54	prolif CAFs	CENPN
1.86e-58	0.650693	0.471	0.042	3.49e-54	prolif CAFs	LMNB1
7.38e-58	1.55158	0.9	0.199	1.39e-53	prolif CAFs	SMC4
1.19e-57	0.879805	0.529	0.056	2.23e-53	prolif CAFs	CKAP2
1.71e-57	2.09759	0.943	0.251	3.22e-53	prolif CAFs	TUBA1C
1.55e-56	0.487231	0.357	0.024	2.91e-52	prolif CAFs	MYBL2
9.21e-56	1.65167	0.943	0.249	1.73e-51	prolif CAFs	CKS1B
2.06e-53	0.433509	0.271	0.014	3.87e-49	prolif CAFs	ESCO2
3.12e-53	0.343211	0.257	0.012	5.87e-49	prolif CAFs	ASF1B
2.46e-51	0.589746	0.414	0.037	4.63e-47	prolif CAFs	ZWINT
9.1e-50	0.45653	0.357	0.028	1.71e-45	prolif CAFs	PSRC1
4.74e-47	1.7868	0.886	0.26	8.91e-43	prolif CAFs	CKS2
4.04e-46	0.492697	0.371	0.033	7.59e-42	prolif CAFs	KNSTRN
6.95e-46	0.715376	0.514	0.067	1.31e-41	prolif CAFs	LMNB2
5.73e-45	2.41208	1	0.699	1.08e-40	prolif CAFs	H2AFZ
1.06e-43	0.558071	0.371	0.035	1.99e-39	prolif CAFs	RACGAP1
2.91e-43	1.0248	0.686	0.133	5.46e-39	prolif CAFs	TMPO
4.75e-42	1.78364	0.914	0.34	8.94e-38	prolif CAFs	HMGB2
7.79e-42	0.406747	0.3	0.023	1.46e-37	prolif CAFs	PARPBP
4.36e-41	2.12457	1	0.88	8.19e-37	prolif CAFs	TUBA1B
4.96e-41	0.362777	0.271	0.019	9.33e-37	prolif CAFs	CDCA5
5.46e-41	1.43535	0.657	0.127	1.03e-36	prolif CAFs	KPNA2
7.78e-41	2.14671	0.943	0.375	1.46e-36	prolif CAFs	UBE2S
3.13e-39	0.941046	0.414	0.049	5.89e-35	prolif CAFs	GREM1
2e-37	1.67801	1	0.787	3.77e-33	prolif CAFs	TUBB
3.73e-36	0.32828	0.271	0.022	7.02e-32	prolif CAFs	FANCI
6.93e-36	1.443	1	0.921	1.3e-31	prolif CAFs	HMGB1
1.43e-35	0.619534	0.529	0.087	2.69e-31	prolif CAFs	GGH
3.63e-35	1.26911	0.986	0.454	6.83e-31	prolif CAFs	H2AFV
5.39e-35	1.486	0.729	0.185	1.01e-30	prolif CAFs	JPT1
2.84e-33	1.36148	0.771	0.193	5.35e-29	prolif CAFs	POSTN
4.09e-33	0.410292	0.286	0.027	7.69e-29	prolif CAFs	CDCP1
4.49e-33	0.914636	0.871	0.266	8.45e-29	prolif CAFs	SMS
1.05e-32	0.325498	0.257	0.022	1.97e-28	prolif CAFs	BRCA2
1.4e-32	1.54334	0.714	0.186	2.64e-28	prolif CAFs	SERPINE1
5.98e-32	1.50384	0.986	0.586	1.12e-27	prolif CAFs	STMN1
1.1e-31	1.873	0.914	0.471	2.07e-27	prolif CAFs	TUBB4B
1.35e-31	0.529041	0.343	0.042	2.53e-27	prolif CAFs	NSD2
2.76e-31	0.543813	0.5	0.088	5.18e-27	prolif CAFs	CKAP5
1.13e-30	1.38633	0.971	0.716	2.13e-26	prolif CAFs	RAN
1.36e-30	0.392884	0.286	0.03	2.57e-26	prolif CAFs	C21orf58
2.95e-30	1.10732	0.814	0.282	5.54e-26	prolif CAFs	TUBB6
3.97e-30	1.18168	0.814	0.287	7.47e-26	prolif CAFs	PLP2
7.84e-30	0.797074	0.7	0.19	1.47e-25	prolif CAFs	RPL39L
1.46e-29	0.50459	0.371	0.051	2.75e-25	prolif CAFs	VEGFC
3.2e-29	0.734773	0.5	0.098	6.01e-25	prolif CAFs	SMC2
3.93e-29	1.50377	1	0.987	7.39e-25	prolif CAFs	LGALS1
9.27e-29	1.5917	1	0.978	1.74e-24	prolif CAFs	GAPDH
9.69e-29	0.968388	0.686	0.19	1.82e-24	prolif CAFs	H2AFX
1.71e-28	0.840246	0.257	0.026	3.22e-24	prolif CAFs	HIST1H1D
3.49e-28	0.924956	0.7	0.187	6.57e-24	prolif CAFs	LOXL2
8.22e-28	0.750683	0.514	0.104	1.55e-23	prolif CAFs	SLC16A3
8.69e-28	0.355305	0.3	0.036	1.63e-23	prolif CAFs	BRCA1
1.13e-27	1.11061	0.943	0.438	2.12e-23	prolif CAFs	EMP3
2.57e-27	0.493079	0.429	0.072	4.83e-23	prolif CAFs	CDH13
2.65e-27	1.42685	0.9	0.395	4.98e-23	prolif CAFs	PPP1R14B
6.87e-27	0.413772	0.286	0.034	1.29e-22	prolif CAFs	RAD51AP1
8.07e-27	1.82789	0.714	0.221	1.52e-22	prolif CAFs	KRT18
3.52e-26	0.530409	0.343	0.05	6.61e-22	prolif CAFs	FEN1
4.46e-26	0.387442	0.314	0.042	8.38e-22	prolif CAFs	BARD1
6.64e-26	0.395589	0.3	0.038	1.25e-21	prolif CAFs	C5orf46
9.36e-26	0.64067	0.457	0.091	1.76e-21	prolif CAFs	DHFR
9.52e-26	0.633852	0.443	0.083	1.79e-21	prolif CAFs	CREB3L1
9.53e-26	0.438198	0.357	0.054	1.79e-21	prolif CAFs	CRNDE
1.27e-25	1.59191	0.886	0.485	2.39e-21	prolif CAFs	PKM
1.31e-25	1.38668	1	0.99	2.46e-21	prolif CAFs	VIM
1.97e-25	1.0414	1	0.961	3.7e-21	prolif CAFs	PFN1
3.3e-25	0.802609	0.629	0.168	6.2e-21	prolif CAFs	C12orf75
1.01e-24	1.17854	0.643	0.175	1.89e-20	prolif CAFs	KRT8
1.35e-24	0.942828	0.686	0.219	2.53e-20	prolif CAFs	NUDT1
8.23e-24	1.19828	1	0.832	1.55e-19	prolif CAFs	TPI1
1.61e-23	0.593657	0.457	0.095	3.02e-19	prolif CAFs	CDH2
1.78e-23	1.73637	0.871	0.42	3.35e-19	prolif CAFs	S100A10
3.31e-23	0.840933	0.729	0.195	6.22e-19	prolif CAFs	RPS4Y1
3.44e-23	0.730692	0.614	0.171	6.47e-19	prolif CAFs	MIS18BP1
3.47e-23	0.918134	1	0.764	6.52e-19	prolif CAFs	MZT2B
4.05e-23	0.641839	0.514	0.121	7.62e-19	prolif CAFs	METRNL
7.24e-23	-2.92735	0.4	0.835	1.36e-18	prolif CAFs	GSN
7.55e-23	0.731222	0.571	0.151	1.42e-18	prolif CAFs	CENPX
8.57e-23	0.473939	0.414	0.081	1.61e-18	prolif CAFs	RRM1
9.06e-23	0.588249	0.471	0.105	1.7e-18	prolif CAFs	SAP30
1.42e-22	1.30992	0.986	0.758	2.67e-18	prolif CAFs	LDHA
2.01e-22	1.31018	1	0.761	3.78e-18	prolif CAFs	ANXA2
2.25e-22	0.392438	0.271	0.037	4.23e-18	prolif CAFs	CENPU
4.44e-22	1.06274	0.971	0.716	8.35e-18	prolif CAFs	TAGLN2
6.1e-22	0.985986	0.543	0.147	1.15e-17	prolif CAFs	ITGA5
7.29e-22	0.34527	0.257	0.033	1.37e-17	prolif CAFs	CLSPN
7.77e-22	0.753753	0.671	0.223	1.46e-17	prolif CAFs	BUB3
7.82e-22	0.977649	0.571	0.165	1.47e-17	prolif CAFs	PLOD2
8.76e-22	0.657769	0.686	0.219	1.65e-17	prolif CAFs	HRAS
1.59e-21	-3.13175	0.143	0.718	2.98e-17	prolif CAFs	SERPINF1
1.83e-21	0.570791	0.4	0.077	3.44e-17	prolif CAFs	TFPI2
2.5e-21	0.895496	0.957	0.68	4.7e-17	prolif CAFs	MRPL51
3.99e-21	0.886458	0.886	0.365	7.51e-17	prolif CAFs	PRSS23
5.39e-21	-1.71314	0.971	0.982	1.01e-16	prolif CAFs	CST3
6.08e-21	0.360246	0.271	0.039	1.14e-16	prolif CAFs	ORC6
6.1e-21	0.830202	0.814	0.358	1.15e-16	prolif CAFs	LSM4
8.59e-21	-1.43687	0.371	0.826	1.61e-16	prolif CAFs	SERPING1
1.35e-20	1.08535	1	0.991	2.54e-16	prolif CAFs	ACTG1
2.79e-20	0.591269	0.471	0.11	5.25e-16	prolif CAFs	AC245595.1
2.94e-20	0.9019	1	0.973	5.54e-16	prolif CAFs	PPIA
4.55e-20	0.916563	0.729	0.256	8.55e-16	prolif CAFs	CAVIN3
4.78e-20	-2.07485	0.214	0.747	8.99e-16	prolif CAFs	C1S
5.36e-20	1.07365	1	0.922	1.01e-15	prolif CAFs	S100A11
5.88e-20	0.630414	0.414	0.093	1.1e-15	prolif CAFs	CDKN2D
7.72e-20	-1.27907	1	0.984	1.45e-15	prolif CAFs	IFITM3
8.28e-20	1.04085	0.686	0.236	1.56e-15	prolif CAFs	EFEMP1
9.25e-20	1.07113	0.786	0.341	1.74e-15	prolif CAFs	ACTN1
1.3e-19	1.14117	0.743	0.326	2.45e-15	prolif CAFs	ARL6IP1
1.98e-19	0.849332	1	0.968	3.71e-15	prolif CAFs	CFL1
2.22e-19	0.302061	0.257	0.038	4.18e-15	prolif CAFs	CHEK1
2.49e-19	0.925434	1	1	4.69e-15	prolif CAFs	TMSB10
3.47e-19	-1.29192	1	1	6.52e-15	prolif CAFs	MALAT1
3.55e-19	0.413612	0.329	0.061	6.67e-15	prolif CAFs	LMO7
3.6e-19	0.576427	0.443	0.105	6.76e-15	prolif CAFs	PFKP
3.79e-19	-1.2674	0.771	0.965	7.12e-15	prolif CAFs	ITM2B
3.93e-19	1.58484	0.914	0.684	7.39e-15	prolif CAFs	ENO1
3.95e-19	0.352076	0.329	0.06	7.42e-15	prolif CAFs	MIS18A
5.46e-19	0.481849	0.414	0.095	1.03e-14	prolif CAFs	CDC25B
5.97e-19	0.84217	0.657	0.219	1.12e-14	prolif CAFs	PDLIM3
7.39e-19	0.899384	0.929	0.575	1.39e-14	prolif CAFs	PGAM1
7.74e-19	1.31221	1	0.787	1.45e-14	prolif CAFs	MT2A
7.76e-19	0.52259	0.271	0.043	1.46e-14	prolif CAFs	TNFRSF11B
7.83e-19	1.02614	0.971	0.713	1.47e-14	prolif CAFs	P4HB
8.69e-19	0.93189	0.886	0.516	1.63e-14	prolif CAFs	DEK
8.87e-19	0.735806	0.571	0.186	1.67e-14	prolif CAFs	ANP32E
1.07e-18	0.970513	1	0.798	2.01e-14	prolif CAFs	TPM4
1.13e-18	0.786135	1	0.939	2.12e-14	prolif CAFs	YBX1
1.14e-18	0.60552	0.371	0.079	2.14e-14	prolif CAFs	FAP
1.16e-18	-1.82863	0.743	0.93	2.18e-14	prolif CAFs	JUN
1.27e-18	0.374108	0.343	0.067	2.39e-14	prolif CAFs	RNF26
1.34e-18	-7.90252	0.186	0.682	2.52e-14	prolif CAFs	APOD
1.4e-18	0.627763	0.343	0.068	2.64e-14	prolif CAFs	ATAD2
1.44e-18	0.731357	0.7	0.247	2.71e-14	prolif CAFs	ATP5IF1
2.1e-18	1.20979	0.729	0.349	3.95e-14	prolif CAFs	S100A16
2.97e-18	0.932746	0.957	0.741	5.59e-14	prolif CAFs	AP2S1
3.39e-18	-1.69485	0.929	0.971	6.38e-14	prolif CAFs	IGFBP7
5.17e-18	0.54756	0.443	0.107	9.71e-14	prolif CAFs	SPOCK1
5.38e-18	-2.38916	0.014	0.586	1.01e-13	prolif CAFs	ABCA8
7e-18	0.665344	0.543	0.172	1.32e-13	prolif CAFs	MZT1
8.45e-18	1.22913	0.771	0.346	1.59e-13	prolif CAFs	CCDC80
8.87e-18	0.964726	0.786	0.348	1.67e-13	prolif CAFs	VCAN
1.08e-17	0.77018	0.7	0.248	2.03e-13	prolif CAFs	RTRAF
1.08e-17	1.06196	1	0.999	2.03e-13	prolif CAFs	ACTB
1.09e-17	1.06641	0.586	0.21	2.05e-13	prolif CAFs	LOX
1.2e-17	0.964521	0.9	0.555	2.25e-13	prolif CAFs	SSR3
1.21e-17	0.720096	0.657	0.259	2.28e-13	prolif CAFs	RPA3
1.42e-17	0.667332	0.586	0.183	2.68e-13	prolif CAFs	METTL26
1.91e-17	-0.99145	0.429	0.852	3.59e-13	prolif CAFs	EIF4A2
2.05e-17	0.430847	0.4	0.094	3.86e-13	prolif CAFs	BCL2L12
2.21e-17	0.778599	0.729	0.296	4.16e-13	prolif CAFs	CD44
2.28e-17	0.833426	0.843	0.45	4.28e-13	prolif CAFs	YWHAH
2.4e-17	0.672284	0.543	0.163	4.51e-13	prolif CAFs	NDUFAF8
2.54e-17	0.533364	0.443	0.115	4.77e-13	prolif CAFs	BCAT1
2.85e-17	0.800907	0.671	0.258	5.35e-13	prolif CAFs	COPS9
2.87e-17	0.816363	0.6	0.213	5.39e-13	prolif CAFs	SELENOS
2.9e-17	1.03267	0.957	0.765	5.45e-13	prolif CAFs	HSP90B1
3.66e-17	0.568134	0.514	0.155	6.88e-13	prolif CAFs	TMEM106C
3.67e-17	0.491848	0.443	0.113	6.9e-13	prolif CAFs	NECTIN2
4.38e-17	0.677943	0.643	0.226	8.23e-13	prolif CAFs	ATP5MPL
6.09e-17	0.798748	0.929	0.519	1.15e-12	prolif CAFs	ANP32B
6.43e-17	0.825221	0.743	0.324	1.21e-12	prolif CAFs	EIF4EBP1
6.76e-17	0.522846	0.529	0.148	1.27e-12	prolif CAFs	MGST1
7.53e-17	0.603543	0.514	0.155	1.42e-12	prolif CAFs	GLIPR1
7.54e-17	0.883609	0.771	0.326	1.42e-12	prolif CAFs	MT1E
7.93e-17	0.77986	0.9	0.53	1.49e-12	prolif CAFs	SNRPD1
8.82e-17	-1.34625	0.614	0.892	1.66e-12	prolif CAFs	BST2
1.14e-16	-2.84504	0.157	0.661	2.15e-12	prolif CAFs	PTGDS
1.22e-16	0.352523	0.3	0.058	2.29e-12	prolif CAFs	CDCA4
1.53e-16	0.704651	0.743	0.313	2.88e-12	prolif CAFs	MSN
1.56e-16	-2.34962	0.071	0.587	2.94e-12	prolif CAFs	LHFP
1.7e-16	0.781387	0.857	0.468	3.19e-12	prolif CAFs	LSM5
1.79e-16	0.793895	0.957	0.766	3.36e-12	prolif CAFs	ARPC2
1.98e-16	0.876901	0.686	0.277	3.72e-12	prolif CAFs	ATP5MF
2.03e-16	0.862667	0.657	0.242	3.82e-12	prolif CAFs	CAVIN1
2.11e-16	-1.98106	0.029	0.561	3.97e-12	prolif CAFs	CYP1B1
2.13e-16	0.351182	0.3	0.059	4.01e-12	prolif CAFs	SCARA3
2.24e-16	0.812536	0.886	0.5	4.22e-12	prolif CAFs	SNRPB
2.26e-16	0.715171	0.743	0.286	4.26e-12	prolif CAFs	ATP5ME
2.37e-16	0.438198	0.414	0.104	4.45e-12	prolif CAFs	GMNN
2.64e-16	0.733518	0.843	0.447	4.97e-12	prolif CAFs	TXNDC17
2.74e-16	0.83676	0.529	0.171	5.15e-12	prolif CAFs	TMEM158
2.81e-16	1.169	0.657	0.28	5.28e-12	prolif CAFs	ANGPTL4
3.06e-16	0.547168	0.529	0.16	5.76e-12	prolif CAFs	STMP1
3.14e-16	0.469531	0.471	0.134	5.91e-12	prolif CAFs	PAICS
3.16e-16	0.801318	0.671	0.256	5.94e-12	prolif CAFs	ATP5F1B
3.3e-16	0.936057	0.929	0.746	6.2e-12	prolif CAFs	CLIC1
3.42e-16	0.843527	1	0.994	6.42e-12	prolif CAFs	MYL6
3.49e-16	0.833924	0.914	0.617	6.57e-12	prolif CAFs	RANBP1
3.71e-16	0.947261	0.671	0.279	6.98e-12	prolif CAFs	TNFRSF12A
3.91e-16	0.774481	0.686	0.243	7.34e-12	prolif CAFs	CYTOR
4.33e-16	0.429294	0.4	0.099	8.14e-12	prolif CAFs	PTPRF
4.37e-16	0.467595	0.286	0.054	8.22e-12	prolif CAFs	PTX3
4.45e-16	0.333683	0.3	0.059	8.37e-12	prolif CAFs	RANGAP1
4.85e-16	0.760259	0.671	0.267	9.11e-12	prolif CAFs	FXYD5
4.85e-16	-1.51306	0.343	0.753	9.12e-12	prolif CAFs	C1R
4.94e-16	0.811683	0.757	0.299	9.28e-12	prolif CAFs	ATP5PF
4.97e-16	0.526623	0.543	0.172	9.35e-12	prolif CAFs	ADAM9
5.08e-16	-2.31891	0.029	0.556	9.55e-12	prolif CAFs	CCL4L2
5.14e-16	-3.32101	0.443	0.745	9.67e-12	prolif CAFs	DCN
5.54e-16	0.723111	0.843	0.445	1.04e-11	prolif CAFs	TPM3
5.57e-16	0.805802	0.929	0.637	1.05e-11	prolif CAFs	PRELID1
6.25e-16	0.352076	0.286	0.055	1.17e-11	prolif CAFs	DBF4
6.91e-16	-2.50233	0.014	0.54	1.3e-11	prolif CAFs	CCL3L3
7.2e-16	0.587463	0.357	0.085	1.35e-11	prolif CAFs	NRGN
7.24e-16	0.587832	0.571	0.195	1.36e-11	prolif CAFs	MYH10
8.22e-16	0.358713	0.314	0.066	1.55e-11	prolif CAFs	REEP4
8.38e-16	0.453447	0.4	0.101	1.58e-11	prolif CAFs	CSE1L
9.26e-16	0.692645	0.757	0.292	1.74e-11	prolif CAFs	SEM1
1.01e-15	0.64899	0.543	0.179	1.89e-11	prolif CAFs	HMGA1
1.05e-15	0.750438	0.7	0.276	1.98e-11	prolif CAFs	TRIR
1.11e-15	0.925655	0.643	0.258	2.09e-11	prolif CAFs	PLIN2
1.18e-15	0.651894	0.557	0.187	2.21e-11	prolif CAFs	ELOC
1.62e-15	0.896895	0.714	0.301	3.05e-11	prolif CAFs	ATP5MC3
1.65e-15	0.7763	0.914	0.66	3.1e-11	prolif CAFs	SNRPG
1.81e-15	0.678397	0.643	0.251	3.4e-11	prolif CAFs	LRRFIP1
1.99e-15	1.16738	0.986	0.907	3.74e-11	prolif CAFs	HMGN2
2.27e-15	0.329893	0.329	0.072	4.26e-11	prolif CAFs	DIAPH1
2.5e-15	1.116	0.757	0.404	4.7e-11	prolif CAFs	PGK1
2.72e-15	1.0675	0.829	0.479	5.12e-11	prolif CAFs	FLNA
3.3e-15	0.720685	0.971	0.717	6.21e-11	prolif CAFs	GNG5
3.77e-15	0.518389	0.543	0.177	7.09e-11	prolif CAFs	DPYSL3
4.21e-15	0.58723	0.443	0.128	7.92e-11	prolif CAFs	ARL4C
5.99e-15	0.698451	0.6	0.239	1.13e-10	prolif CAFs	PLIN3
6.33e-15	1.01352	0.786	0.345	1.19e-10	prolif CAFs	ATP5F1E
6.93e-15	0.76459	0.914	0.63	1.3e-10	prolif CAFs	DBI
7.22e-15	0.664327	0.671	0.277	1.36e-10	prolif CAFs	CBX5
7.24e-15	0.375248	0.414	0.109	1.36e-10	prolif CAFs	BUD23
8.14e-15	0.760167	0.957	0.674	1.53e-10	prolif CAFs	PTGES3
8.89e-15	0.909819	0.743	0.317	1.67e-10	prolif CAFs	ELOB
9.05e-15	0.780525	0.686	0.274	1.7e-10	prolif CAFs	BEX3
9.47e-15	0.573702	0.643	0.231	1.78e-10	prolif CAFs	PHLDA2
9.55e-15	0.845741	0.714	0.301	1.79e-10	prolif CAFs	ATP5F1D
9.67e-15	1.94145	0.757	0.45	1.82e-10	prolif CAFs	HIST1H4C
1.04e-14	0.94588	0.957	0.733	1.95e-10	prolif CAFs	NUCKS1
1.09e-14	0.660986	0.657	0.281	2.05e-10	prolif CAFs	IKBIP
1.18e-14	0.542078	0.471	0.146	2.22e-10	prolif CAFs	ALYREF
1.58e-14	0.782784	0.629	0.245	2.97e-10	prolif CAFs	ATP5MC1
1.64e-14	0.746442	1	0.962	3.09e-10	prolif CAFs	SPARC
1.79e-14	-3.56091	0.286	0.659	3.37e-10	prolif CAFs	LUM
1.8e-14	0.61045	0.643	0.261	3.39e-10	prolif CAFs	PSMD2
1.84e-14	0.56949	0.614	0.242	3.46e-10	prolif CAFs	TPRKB
1.96e-14	0.709482	0.714	0.343	3.68e-10	prolif CAFs	CKAP4
1.96e-14	0.536495	0.6	0.227	3.69e-10	prolif CAFs	XPO1
2.05e-14	0.670381	0.6	0.242	3.85e-10	prolif CAFs	RAD21
2.09e-14	-1.38979	0.686	0.86	3.93e-10	prolif CAFs	EGR1
2.46e-14	0.503243	0.4	0.111	4.63e-10	prolif CAFs	NDC80
3.35e-14	0.524715	0.629	0.244	6.29e-10	prolif CAFs	IDH2
3.46e-14	0.702293	0.9	0.629	6.5e-10	prolif CAFs	AURKAIP1
4.32e-14	0.360292	0.343	0.084	8.12e-10	prolif CAFs	KMT5A
4.37e-14	0.463231	0.4	0.111	8.22e-10	prolif CAFs	SLC25A24
4.8e-14	-0.97819	0.243	0.676	9.03e-10	prolif CAFs	FCGRT
5e-14	0.760638	0.543	0.214	9.4e-10	prolif CAFs	RAB32
5.21e-14	-2.03205	0.014	0.496	9.8e-10	prolif CAFs	PI16
5.27e-14	0.481925	0.414	0.119	9.91e-10	prolif CAFs	P4HA2
5.46e-14	0.697855	1	0.979	1.03e-09	prolif CAFs	RPSA
5.46e-14	0.37815	0.357	0.091	1.03e-09	prolif CAFs	DNAJC9
5.59e-14	0.783148	0.957	0.739	1.05e-09	prolif CAFs	ITGB1
5.59e-14	0.643446	0.886	0.425	1.05e-09	prolif CAFs	CAV1
8.04e-14	0.903705	0.929	0.691	1.51e-09	prolif CAFs	MIF
8.07e-14	0.740511	0.957	0.788	1.52e-09	prolif CAFs	COX8A
8.08e-14	-0.54668	1	1	1.52e-09	prolif CAFs	RPS4X
1.05e-13	0.382593	0.371	0.1	1.97e-09	prolif CAFs	TUBG1
1.09e-13	0.392107	0.386	0.105	2.05e-09	prolif CAFs	B4GALT2
1.22e-13	0.590137	0.714	0.334	2.3e-09	prolif CAFs	KPNB1
1.34e-13	-1.28491	0.2	0.614	2.51e-09	prolif CAFs	OAF
1.4e-13	0.277551	0.286	0.061	2.63e-09	prolif CAFs	PCNX4
1.51e-13	-1.06274	0.229	0.669	2.83e-09	prolif CAFs	SOD3
1.64e-13	-1.13997	0.171	0.645	3.09e-09	prolif CAFs	IFI44L
1.67e-13	0.521259	0.529	0.188	3.13e-09	prolif CAFs	DDX39A
1.76e-13	-0.62602	1	1	3.3e-09	prolif CAFs	RPS27
1.83e-13	0.71245	0.643	0.297	3.43e-09	prolif CAFs	WDR1
1.9e-13	0.878697	0.843	0.545	3.58e-09	prolif CAFs	EIF5A
2.08e-13	0.607841	0.971	0.863	3.92e-09	prolif CAFs	GUK1
2.12e-13	0.590336	0.657	0.273	3.98e-09	prolif CAFs	PXDN
2.51e-13	-1.04169	0.829	0.941	4.72e-09	prolif CAFs	LY6E
3.18e-13	0.814588	0.929	0.739	5.98e-09	prolif CAFs	TPM2
3.33e-13	0.590832	0.486	0.174	6.27e-09	prolif CAFs	PGP
3.53e-13	0.838166	0.829	0.554	6.64e-09	prolif CAFs	CALU
3.59e-13	0.442378	0.414	0.127	6.74e-09	prolif CAFs	EMC9
5.41e-13	1.0122	0.929	0.803	1.02e-08	prolif CAFs	SH3BGRL3
5.59e-13	0.487056	0.5	0.169	1.05e-08	prolif CAFs	UFD1
5.69e-13	0.402574	0.257	0.054	1.07e-08	prolif CAFs	SLC12A8
5.82e-13	0.315133	0.271	0.059	1.09e-08	prolif CAFs	SYNJ2
5.9e-13	0.625759	0.671	0.267	1.11e-08	prolif CAFs	ATP5F1C
6.45e-13	-1.10695	0.529	0.787	1.21e-08	prolif CAFs	BTG1
6.79e-13	-1.71229	0.157	0.607	1.28e-08	prolif CAFs	CD74
7.03e-13	1.06316	0.757	0.476	1.32e-08	prolif CAFs	TSPO
7.88e-13	0.36885	0.314	0.077	1.48e-08	prolif CAFs	CAPG
8.14e-13	0.517632	0.429	0.136	1.53e-08	prolif CAFs	MCM7
8.6e-13	0.982775	1	0.93	1.62e-08	prolif CAFs	FN1
8.99e-13	0.639177	0.8	0.459	1.69e-08	prolif CAFs	VDAC1
9.64e-13	0.452404	0.529	0.192	1.81e-08	prolif CAFs	MRPL15
9.91e-13	0.479478	0.4	0.121	1.86e-08	prolif CAFs	SMIM37
1.03e-12	0.665088	0.714	0.342	1.94e-08	prolif CAFs	HNRNPAB
1.04e-12	0.48548	0.786	0.337	1.95e-08	prolif CAFs	FABP5
1.05e-12	0.749763	0.986	0.882	1.97e-08	prolif CAFs	PTMS
1.13e-12	0.617391	0.643	0.275	2.12e-08	prolif CAFs	BASP1
1.23e-12	0.296688	0.329	0.083	2.31e-08	prolif CAFs	HDGFL2
1.23e-12	-1.35393	0.043	0.49	2.32e-08	prolif CAFs	SRPX
1.25e-12	0.381054	0.314	0.08	2.36e-08	prolif CAFs	G2E3
1.41e-12	0.761668	0.957	0.776	2.65e-08	prolif CAFs	POMP
1.6e-12	0.377086	0.4	0.117	3.02e-08	prolif CAFs	DMAC1
1.64e-12	0.451787	0.543	0.199	3.09e-08	prolif CAFs	PSMD1
1.82e-12	0.349104	0.386	0.108	3.42e-08	prolif CAFs	MICAL2
1.85e-12	0.299926	0.271	0.059	3.48e-08	prolif CAFs	CNN1
1.85e-12	0.414831	0.443	0.139	3.48e-08	prolif CAFs	MESD
1.85e-12	0.583495	1	0.94	3.49e-08	prolif CAFs	CHCHD2
1.86e-12	0.289121	0.257	0.055	3.5e-08	prolif CAFs	CENPH
2.32e-12	0.401041	0.471	0.16	4.37e-08	prolif CAFs	SAE1
2.33e-12	0.397556	0.4	0.121	4.39e-08	prolif CAFs	PGM3
2.37e-12	0.756455	0.771	0.436	4.45e-08	prolif CAFs	COL5A1
2.39e-12	0.397556	0.4	0.121	4.49e-08	prolif CAFs	FAM111A
2.42e-12	0.350735	0.371	0.105	4.56e-08	prolif CAFs	DKC1
2.69e-12	-0.97665	0.171	0.595	5.05e-08	prolif CAFs	CFH
2.83e-12	0.662382	0.743	0.319	5.33e-08	prolif CAFs	SELENOW
2.88e-12	0.515366	0.571	0.214	5.41e-08	prolif CAFs	SELENOK
2.94e-12	0.327304	0.343	0.092	5.52e-08	prolif CAFs	LONP1
3.17e-12	-1.74954	0.014	0.451	5.96e-08	prolif CAFs	SFRP4
3.59e-12	-1.16606	0.714	0.894	6.75e-08	prolif CAFs	IGFBP4
3.69e-12	-1.54728	0.086	0.511	6.93e-08	prolif CAFs	CCL3
3.77e-12	-1.39669	0.7	0.835	7.09e-08	prolif CAFs	IFI6
3.89e-12	0.654431	0.771	0.38	7.32e-08	prolif CAFs	TLN1
4.38e-12	0.545819	1	0.902	8.24e-08	prolif CAFs	HINT1
4.66e-12	0.740162	0.986	0.811	8.75e-08	prolif CAFs	LMNA
4.77e-12	0.798092	0.786	0.35	8.97e-08	prolif CAFs	RACK1
4.91e-12	0.537956	0.586	0.227	9.23e-08	prolif CAFs	SELENOH
4.93e-12	0.656401	0.886	0.62	9.28e-08	prolif CAFs	NDUFS6
5.09e-12	0.611613	0.643	0.268	9.58e-08	prolif CAFs	ATP5MD
5.31e-12	0.290462	0.257	0.057	9.99e-08	prolif CAFs	NRM
5.39e-12	0.43311	0.471	0.16	1.01e-07	prolif CAFs	HIKESHI
5.4e-12	0.372109	0.414	0.126	1.02e-07	prolif CAFs	CDH6
5.41e-12	-1.27227	0.129	0.567	1.02e-07	prolif CAFs	SEPP1
5.72e-12	-1.27356	0.029	0.457	1.07e-07	prolif CAFs	IGF1
5.72e-12	0.569745	0.629	0.294	1.08e-07	prolif CAFs	ARPC5L
5.74e-12	1.12003	0.871	0.626	1.08e-07	prolif CAFs	TAGLN
6.12e-12	-2.28552	0.357	0.713	1.15e-07	prolif CAFs	CCL2
6.16e-12	0.828693	0.5	0.193	1.16e-07	prolif CAFs	SGK1
6.37e-12	0.341241	0.343	0.095	1.2e-07	prolif CAFs	ELK3
6.78e-12	0.578981	0.7	0.319	1.27e-07	prolif CAFs	CCT5
7.13e-12	0.583132	0.871	0.583	1.34e-07	prolif CAFs	LSM3
7.14e-12	0.569243	0.6	0.247	1.34e-07	prolif CAFs	PRKDC
7.16e-12	-0.98096	0.014	0.441	1.35e-07	prolif CAFs	OGN
7.19e-12	0.502954	0.557	0.212	1.35e-07	prolif CAFs	TGFB1
7.39e-12	-1.08269	0.171	0.576	1.39e-07	prolif CAFs	SELM
7.62e-12	0.394621	0.443	0.148	1.43e-07	prolif CAFs	TFDP1
7.63e-12	-1.56659	0.514	0.799	1.44e-07	prolif CAFs	ZFP36
7.68e-12	0.46334	0.571	0.229	1.44e-07	prolif CAFs	SSRP1
9.86e-12	0.639268	0.771	0.428	1.85e-07	prolif CAFs	CAP1
1.05e-11	0.266938	0.271	0.064	1.97e-07	prolif CAFs	ODF2
1.07e-11	0.579112	0.829	0.445	2e-07	prolif CAFs	CBX3
1.11e-11	0.574968	0.943	0.7	2.09e-07	prolif CAFs	ANAPC11
1.14e-11	0.646471	0.814	0.419	2.14e-07	prolif CAFs	HP1BP3
1.21e-11	0.277551	0.271	0.064	2.27e-07	prolif CAFs	MINDY2
1.23e-11	0.789708	0.871	0.631	2.31e-07	prolif CAFs	SLC25A5
1.26e-11	0.632865	0.629	0.307	2.36e-07	prolif CAFs	LRRC59
1.33e-11	-0.60101	0.986	1	2.5e-07	prolif CAFs	RPL26
1.76e-11	0.504131	0.743	0.357	3.31e-07	prolif CAFs	NUTF2
1.93e-11	-0.93536	0.129	0.544	3.63e-07	prolif CAFs	TXNIP
2.01e-11	-0.94565	0.729	0.94	3.78e-07	prolif CAFs	RPL31
2.09e-11	0.289521	0.329	0.089	3.92e-07	prolif CAFs	OGA
2.1e-11	0.53027	0.629	0.292	3.94e-07	prolif CAFs	CACYBP
2.1e-11	0.908184	0.9	0.756	3.95e-07	prolif CAFs	TPM1
2.13e-11	0.659328	0.714	0.315	4e-07	prolif CAFs	ATP5MG
2.16e-11	0.642576	0.786	0.5	4.06e-07	prolif CAFs	RBM8A
2.16e-11	-0.89233	0.4	0.741	4.06e-07	prolif CAFs	PSAP
2.19e-11	0.252598	0.271	0.065	4.13e-07	prolif CAFs	RCC1
2.26e-11	0.344923	0.4	0.126	4.25e-07	prolif CAFs	ITGB3BP
2.48e-11	0.681136	0.857	0.58	4.66e-07	prolif CAFs	RHEB
2.6e-11	0.641028	0.814	0.507	4.88e-07	prolif CAFs	PDCD5
2.63e-11	0.385989	0.386	0.12	4.95e-07	prolif CAFs	ADAM12
3.05e-11	-1.32904	0	0.409	5.74e-07	prolif CAFs	C1QA
3.2e-11	-1.16172	0.171	0.555	6.03e-07	prolif CAFs	PTRF
3.5e-11	0.744184	0.8	0.517	6.58e-07	prolif CAFs	GSTO1
3.51e-11	0.462509	0.714	0.338	6.6e-07	prolif CAFs	IQGAP1
3.69e-11	0.641051	0.971	0.697	6.95e-07	prolif CAFs	GNAS
3.74e-11	0.859396	0.771	0.509	7.03e-07	prolif CAFs	COL5A2
3.79e-11	0.570235	0.657	0.314	7.12e-07	prolif CAFs	ATP1B3
3.93e-11	0.460128	0.457	0.168	7.39e-07	prolif CAFs	CCDC34
3.96e-11	-0.83946	0.143	0.571	7.44e-07	prolif CAFs	XIST
4.2e-11	0.569425	0.429	0.153	7.89e-07	prolif CAFs	PCNA
4.3e-11	-0.81549	0.4	0.764	8.09e-07	prolif CAFs	PNRC1
4.47e-11	0.741246	0.786	0.468	8.41e-07	prolif CAFs	H1FX
4.79e-11	0.620789	0.343	0.099	9.01e-07	prolif CAFs	IL6
4.83e-11	-0.72106	1	0.998	9.08e-07	prolif CAFs	B2M
5.21e-11	-1.24491	0.871	0.964	9.79e-07	prolif CAFs	FOS
5.4e-11	0.584264	0.7	0.364	1.02e-06	prolif CAFs	NUCB2
5.49e-11	0.555715	0.671	0.33	1.03e-06	prolif CAFs	CCT6A
5.87e-11	0.491337	0.914	0.48	1.1e-06	prolif CAFs	THY1
7.19e-11	-1.29281	0.486	0.757	1.35e-06	prolif CAFs	CEBPD
8.26e-11	0.43034	0.286	0.075	1.55e-06	prolif CAFs	HELLS
8.39e-11	0.722874	0.943	0.781	1.58e-06	prolif CAFs	CALR
9.06e-11	0.330981	0.3	0.082	1.7e-06	prolif CAFs	GAS2L1
9.23e-11	0.646739	0.714	0.414	1.74e-06	prolif CAFs	CANX
1.09e-10	0.589816	0.7	0.361	2.05e-06	prolif CAFs	CNIH4
1.09e-10	0.412203	0.429	0.15	2.06e-06	prolif CAFs	GPC1
1.11e-10	0.816584	0.857	0.582	2.08e-06	prolif CAFs	DUT
1.12e-10	-0.95266	0.629	0.845	2.11e-06	prolif CAFs	LGALS3BP
1.16e-10	-0.7802	0.386	0.685	2.18e-06	prolif CAFs	VAMP2
1.18e-10	0.414882	0.529	0.21	2.22e-06	prolif CAFs	PSMD14
1.26e-10	-1.35072	0.014	0.406	2.36e-06	prolif CAFs	C1QB
1.29e-10	0.541964	0.657	0.326	2.42e-06	prolif CAFs	SKA2
1.35e-10	0.885707	0.986	0.984	2.54e-06	prolif CAFs	TIMP1
1.48e-10	0.512198	0.514	0.204	2.79e-06	prolif CAFs	ATP5F1A
1.5e-10	0.563029	0.714	0.392	2.82e-06	prolif CAFs	HNRNPD
1.61e-10	0.601937	0.857	0.597	3.02e-06	prolif CAFs	SIVA1
1.64e-10	0.3561	0.386	0.126	3.08e-06	prolif CAFs	ERO1A
1.65e-10	0.616645	0.743	0.327	3.11e-06	prolif CAFs	ATP5MC2
1.66e-10	0.573567	0.957	0.746	3.13e-06	prolif CAFs	SLC25A3
1.7e-10	0.675089	0.929	0.846	3.2e-06	prolif CAFs	MYL12A
1.72e-10	1.10797	1	0.971	3.24e-06	prolif CAFs	COL1A1
1.78e-10	0.513308	0.7	0.351	3.35e-06	prolif CAFs	CCT2
1.85e-10	0.538905	0.771	0.435	3.48e-06	prolif CAFs	STOML2
1.88e-10	0.521659	0.714	0.388	3.53e-06	prolif CAFs	XRCC6
1.97e-10	0.332663	0.343	0.104	3.7e-06	prolif CAFs	TEX30
1.97e-10	0.462396	0.529	0.226	3.7e-06	prolif CAFs	MRPL17
2.03e-10	-1.06359	0.057	0.44	3.82e-06	prolif CAFs	C2orf40
2.06e-10	-1.04091	0.871	0.974	3.86e-06	prolif CAFs	RPL13A
2.09e-10	0.568326	0.686	0.333	3.93e-06	prolif CAFs	TCP1
2.11e-10	0.556068	0.614	0.291	3.97e-06	prolif CAFs	SMC3
2.28e-10	0.412171	0.3	0.087	4.29e-06	prolif CAFs	FLNB
2.31e-10	-1.23521	0.143	0.526	4.34e-06	prolif CAFs	FOXS1
2.42e-10	-1.23169	0.357	0.738	4.54e-06	prolif CAFs	APOE
2.46e-10	0.753684	0.929	0.788	4.63e-06	prolif CAFs	CALM1
2.51e-10	-0.83678	0.243	0.591	4.71e-06	prolif CAFs	C6orf48
2.76e-10	0.86401	0.614	0.331	5.19e-06	prolif CAFs	BNIP3
2.8e-10	-1.07331	0.043	0.436	5.26e-06	prolif CAFs	CCL4
2.96e-10	0.591773	0.986	0.958	5.56e-06	prolif CAFs	OAZ1
3.09e-10	0.526698	0.486	0.197	5.8e-06	prolif CAFs	UBALD2
3.18e-10	-0.87469	0.029	0.409	5.97e-06	prolif CAFs	PRELP
3.19e-10	0.442793	1	0.997	6e-06	prolif CAFs	MT-CO3
3.27e-10	0.299197	0.271	0.072	6.15e-06	prolif CAFs	IMPDH1
3.37e-10	0.626245	0.714	0.44	6.34e-06	prolif CAFs	KIF5B
3.42e-10	0.683697	0.971	0.878	6.44e-06	prolif CAFs	SEC61G
3.45e-10	-1.01026	0.1	0.484	6.49e-06	prolif CAFs	WFDC1
3.77e-10	0.567891	0.729	0.389	7.09e-06	prolif CAFs	CCND1
4.01e-10	0.357009	0.514	0.203	7.54e-06	prolif CAFs	PLAUR
4.01e-10	0.379161	0.314	0.094	7.55e-06	prolif CAFs	ACOT7
4.01e-10	0.426364	0.543	0.227	7.55e-06	prolif CAFs	PAFAH1B3
4.28e-10	0.507271	0.5	0.214	8.05e-06	prolif CAFs	SNRPA1
4.64e-10	0.643616	0.843	0.618	8.73e-06	prolif CAFs	PDIA6
4.68e-10	0.455114	0.571	0.249	8.8e-06	prolif CAFs	MRPL3
4.83e-10	-0.9919	0	0.374	9.08e-06	prolif CAFs	THBS4
4.95e-10	0.646098	0.886	0.549	9.31e-06	prolif CAFs	BGN
5.58e-10	0.558472	0.829	0.541	1.05e-05	prolif CAFs	SNRPF
5.92e-10	-0.81136	0	0.371	1.11e-05	prolif CAFs	PLPP3
6.07e-10	0.335104	0.486	0.185	1.14e-05	prolif CAFs	PICALM
6.1e-10	-1.69126	0.443	0.664	1.15e-05	prolif CAFs	MEST
6.25e-10	0.393804	0.4	0.142	1.18e-05	prolif CAFs	RRP36
6.71e-10	0.438931	0.543	0.237	1.26e-05	prolif CAFs	COMMD4
7.1e-10	0.454869	0.657	0.32	1.34e-05	prolif CAFs	FAM177A1
7.22e-10	0.636943	0.986	0.952	1.36e-05	prolif CAFs	CALM2
7.83e-10	0.706782	0.386	0.145	1.47e-05	prolif CAFs	VEGFA
7.98e-10	-0.78637	0.1	0.466	1.5e-05	prolif CAFs	FXYD1
8.23e-10	0.630624	0.857	0.612	1.55e-05	prolif CAFs	EIF4G2
8.86e-10	0.456268	0.443	0.174	1.67e-05	prolif CAFs	BHLHE40
8.9e-10	0.29822	0.314	0.093	1.67e-05	prolif CAFs	CDC42EP3
8.93e-10	-0.88118	0.229	0.589	1.68e-05	prolif CAFs	RBP1
9.02e-10	0.445488	0.571	0.247	1.7e-05	prolif CAFs	HSPB11
9.17e-10	-0.48397	1	0.991	1.72e-05	prolif CAFs	PFDN5
9.65e-10	0.518251	0.757	0.42	1.82e-05	prolif CAFs	HNRNPM
9.78e-10	-0.81226	0.057	0.43	1.84e-05	prolif CAFs	LTBP4
9.86e-10	0.637169	0.971	0.834	1.85e-05	prolif CAFs	HNRNPA2B1
1.02e-09	0.396614	0.4	0.141	1.92e-05	prolif CAFs	SELENOT
1.03e-09	0.362387	0.471	0.175	1.93e-05	prolif CAFs	F2R
1.04e-09	0.806635	0.471	0.195	1.96e-05	prolif CAFs	PTN
1.06e-09	0.380748	0.457	0.175	1.99e-05	prolif CAFs	AKT1
1.08e-09	0.645935	0.557	0.272	2.04e-05	prolif CAFs	MAZ
1.11e-09	0.549201	0.743	0.391	2.08e-05	prolif CAFs	EVA1B
1.14e-09	0.666568	0.757	0.452	2.14e-05	prolif CAFs	ACTA2
1.16e-09	0.550274	0.757	0.428	2.18e-05	prolif CAFs	HDLBP
1.17e-09	0.596053	0.829	0.537	2.2e-05	prolif CAFs	MRPL41
1.18e-09	0.36243	0.357	0.12	2.23e-05	prolif CAFs	PSMG1
1.22e-09	0.373888	0.443	0.168	2.29e-05	prolif CAFs	EIF3B
1.23e-09	0.689552	0.5	0.219	2.31e-05	prolif CAFs	SULF1
1.32e-09	0.48786	0.729	0.4	2.48e-05	prolif CAFs	ILF2
1.34e-09	0.310231	0.257	0.069	2.52e-05	prolif CAFs	SLC2A1
1.38e-09	-0.55737	1	1	2.6e-05	prolif CAFs	RPL21
1.43e-09	0.316613	0.414	0.148	2.68e-05	prolif CAFs	IARS
1.54e-09	0.533981	0.614	0.307	2.9e-05	prolif CAFs	CDV3
1.58e-09	0.278218	0.3	0.088	2.96e-05	prolif CAFs	NUP50
1.59e-09	0.293648	0.286	0.082	3e-05	prolif CAFs	UTP11
1.72e-09	0.536726	0.943	0.811	3.24e-05	prolif CAFs	CD99
1.76e-09	0.284565	0.314	0.096	3.32e-05	prolif CAFs	TMEM237
1.77e-09	0.520996	0.857	0.54	3.33e-05	prolif CAFs	MAP1B
1.82e-09	0.273826	0.314	0.095	3.43e-05	prolif CAFs	TGFBR1
1.83e-09	-0.98262	0.057	0.414	3.45e-05	prolif CAFs	GPC3
1.85e-09	0.540382	0.857	0.601	3.48e-05	prolif CAFs	ENY2
1.86e-09	0.340762	0.443	0.168	3.49e-05	prolif CAFs	USP48
1.9e-09	0.497188	0.686	0.348	3.58e-05	prolif CAFs	ANXA6
1.98e-09	0.54158	0.914	0.697	3.72e-05	prolif CAFs	CLTA
2.02e-09	0.478123	0.743	0.402	3.8e-05	prolif CAFs	SH3GLB1
2.12e-09	0.432297	0.529	0.224	3.99e-05	prolif CAFs	EIF4G1
2.17e-09	0.464484	0.586	0.269	4.07e-05	prolif CAFs	MXRA7
2.18e-09	0.331853	0.271	0.077	4.11e-05	prolif CAFs	AGAP2-AS1
2.25e-09	0.550366	0.386	0.138	4.23e-05	prolif CAFs	RGS4
2.29e-09	0.375302	0.357	0.119	4.3e-05	prolif CAFs	TMSB15A
2.3e-09	-0.73792	0.014	0.368	4.33e-05	prolif CAFs	NR1H3
2.36e-09	0.724671	0.914	0.7	4.44e-05	prolif CAFs	MYDGF
2.58e-09	0.303512	0.371	0.126	4.86e-05	prolif CAFs	NELFB
2.63e-09	-0.73944	0	0.35	4.95e-05	prolif CAFs	ABCA10
2.83e-09	0.551869	0.8	0.469	5.32e-05	prolif CAFs	PDLIM1
2.96e-09	-0.74033	0.129	0.476	5.57e-05	prolif CAFs	PLA2G16
3.01e-09	0.479884	0.657	0.326	5.65e-05	prolif CAFs	CRIP2
3.1e-09	0.360619	0.5	0.207	5.83e-05	prolif CAFs	NUDT5
3.14e-09	0.288883	0.3	0.091	5.91e-05	prolif CAFs	PPP5C
3.26e-09	0.553914	0.943	0.741	6.14e-05	prolif CAFs	SRSF3
3.32e-09	0.498471	0.614	0.306	6.24e-05	prolif CAFs	COX20
3.34e-09	0.570217	0.857	0.561	6.29e-05	prolif CAFs	NCL
3.37e-09	0.406699	0.6	0.282	6.34e-05	prolif CAFs	BOLA3
3.59e-09	-0.88445	0.229	0.622	6.75e-05	prolif CAFs	NGFRAP1
3.66e-09	0.481676	0.914	0.653	6.89e-05	prolif CAFs	YWHAQ
3.66e-09	0.597993	0.829	0.572	6.89e-05	prolif CAFs	PRDX4
3.78e-09	0.347936	0.429	0.165	7.11e-05	prolif CAFs	USP1
3.81e-09	0.483697	0.7	0.38	7.16e-05	prolif CAFs	ACTR2
3.98e-09	0.711531	1	0.971	7.49e-05	prolif CAFs	COL1A2
3.99e-09	0.494276	0.686	0.366	7.51e-05	prolif CAFs	BCL7C
4.09e-09	0.550986	0.971	0.851	7.69e-05	prolif CAFs	SEC61B
4.18e-09	0.424074	0.357	0.127	7.86e-05	prolif CAFs	FAM129B
4.41e-09	-0.44842	1	1	8.29e-05	prolif CAFs	RPL34
4.69e-09	0.426971	0.5	0.216	8.83e-05	prolif CAFs	EBNA1BP2
4.82e-09	-1.05659	0.014	0.358	9.07e-05	prolif CAFs	HLA-DRB1
5e-09	0.324203	0.357	0.119	9.4e-05	prolif CAFs	LMCD1
5.12e-09	0.471163	0.786	0.477	9.62e-05	prolif CAFs	MRPL57
5.18e-09	0.33435	0.371	0.13	9.74e-05	prolif CAFs	HEG1
5.53e-09	0.475054	0.643	0.336	0.000104	prolif CAFs	RALBP1
5.66e-09	0.479995	0.386	0.146	0.000107	prolif CAFs	SPHK1
6.05e-09	0.345345	0.471	0.192	0.000114	prolif CAFs	PLXNB2
6.05e-09	0.270889	0.271	0.078	0.000114	prolif CAFs	PIEZO1
6.05e-09	0.504906	0.657	0.365	0.000114	prolif CAFs	FLOT1
6.06e-09	0.475117	0.643	0.329	0.000114	prolif CAFs	SEC61A1
6.08e-09	-0.74594	0.471	0.767	0.000114	prolif CAFs	RARRES2
6.19e-09	0.466797	0.471	0.197	0.000116	prolif CAFs	CCDC88A
6.34e-09	0.395611	0.557	0.25	0.000119	prolif CAFs	HDGF
6.38e-09	0.341198	0.371	0.131	0.00012	prolif CAFs	CDC34
6.62e-09	0.450676	0.486	0.202	0.000124	prolif CAFs	TCEAL9
6.83e-09	0.305095	0.314	0.1	0.000128	prolif CAFs	ITGA3
7.22e-09	-0.67955	0.343	0.652	0.000136	prolif CAFs	APP
7.28e-09	0.300611	0.357	0.122	0.000137	prolif CAFs	TPST2
7.66e-09	0.336517	0.3	0.095	0.000144	prolif CAFs	MTHFD1L
7.71e-09	-0.82378	0.114	0.469	0.000145	prolif CAFs	SMOC2
8.08e-09	-0.62117	0.671	0.878	0.000152	prolif CAFs	CIRBP
8.38e-09	0.343881	0.414	0.158	0.000158	prolif CAFs	TMED5
8.64e-09	-0.64831	0.386	0.699	0.000162	prolif CAFs	PNISR
8.77e-09	0.619626	0.514	0.233	0.000165	prolif CAFs	PLAT
8.98e-09	0.340667	0.414	0.16	0.000169	prolif CAFs	CORO1C
9.17e-09	0.605308	0.886	0.788	0.000172	prolif CAFs	HMGN1
9.22e-09	0.341035	0.457	0.184	0.000173	prolif CAFs	SMARCA4
9.68e-09	0.453206	0.714	0.422	0.000182	prolif CAFs	PDAP1
9.7e-09	0.631223	0.971	0.932	0.000182	prolif CAFs	HSP90AA1
9.73e-09	0.334261	0.386	0.138	0.000183	prolif CAFs	ATP5PB
9.75e-09	0.314872	0.429	0.162	0.000183	prolif CAFs	HSPA4
9.75e-09	-0.84094	0.229	0.642	0.000183	prolif CAFs	TCEB2
9.89e-09	0.628518	0.9	0.723	0.000186	prolif CAFs	SERPINH1
1e-08	0.451325	0.643	0.29	0.000189	prolif CAFs	SELENOM
1.07e-08	-0.76885	0.043	0.379	0.000201	prolif CAFs	FBLN5
1.1e-08	0.327504	1	0.998	0.000206	prolif CAFs	MT-CO1
1.11e-08	0.494559	0.543	0.243	0.000209	prolif CAFs	ATP5PO
1.13e-08	0.399645	0.457	0.186	0.000213	prolif CAFs	REX1BD
1.16e-08	-0.77042	0.171	0.528	0.000218	prolif CAFs	GLTSCR2
1.16e-08	0.828925	0.843	0.903	0.000219	prolif CAFs	S100A6
1.2e-08	-1.17561	0.129	0.469	0.000225	prolif CAFs	HLA-DRA
1.2e-08	0.529039	0.957	0.942	0.000226	prolif CAFs	GSTP1
1.22e-08	0.495161	0.929	0.691	0.00023	prolif CAFs	RHOC
1.35e-08	0.304672	0.3	0.096	0.000253	prolif CAFs	STK17A
1.36e-08	0.610821	0.743	0.476	0.000256	prolif CAFs	NME1
1.39e-08	0.335314	0.386	0.143	0.000261	prolif CAFs	TEAD1
1.4e-08	-0.69861	0.014	0.344	0.000263	prolif CAFs	PAMR1
1.41e-08	0.632928	0.871	0.651	0.000264	prolif CAFs	YWHAB
1.45e-08	0.360591	0.414	0.164	0.000273	prolif CAFs	DNMT1
1.47e-08	-0.77885	0.1	0.454	0.000277	prolif CAFs	IFIT1
1.63e-08	0.630843	0.914	0.715	0.000306	prolif CAFs	HSPE1
1.69e-08	-0.76161	0.014	0.341	0.000319	prolif CAFs	CC2D1A
1.71e-08	0.50521	0.871	0.632	0.000322	prolif CAFs	BANF1
1.75e-08	0.39923	0.443	0.186	0.000329	prolif CAFs	TOMM40
1.81e-08	0.506813	0.643	0.342	0.00034	prolif CAFs	PSMD7
1.81e-08	0.483763	0.829	0.503	0.00034	prolif CAFs	HSPD1
1.82e-08	0.363639	0.4	0.15	0.000342	prolif CAFs	PAXX
1.86e-08	0.455128	0.7	0.408	0.00035	prolif CAFs	PIN1
1.87e-08	0.61305	0.757	0.475	0.000351	prolif CAFs	MYH9
1.87e-08	0.487271	0.743	0.444	0.000352	prolif CAFs	GNAI2
1.88e-08	0.308515	0.429	0.168	0.000353	prolif CAFs	EMC8
1.89e-08	0.366681	0.257	0.076	0.000356	prolif CAFs	TENT5A
1.91e-08	0.333297	0.414	0.163	0.00036	prolif CAFs	CCM2
1.94e-08	-0.84863	0.114	0.434	0.000364	prolif CAFs	GLT8D2
1.98e-08	0.393016	0.429	0.178	0.000372	prolif CAFs	SHMT2
2.07e-08	0.545675	0.557	0.269	0.000388	prolif CAFs	NT5DC2
2.09e-08	0.536041	0.743	0.455	0.000393	prolif CAFs	PSMB2
2.12e-08	-0.84928	0.243	0.694	0.000398	prolif CAFs	GNB2L1
2.21e-08	0.319161	0.429	0.167	0.000415	prolif CAFs	NSD3
2.24e-08	0.480744	0.7	0.41	0.000421	prolif CAFs	RPN2
2.39e-08	0.401108	0.386	0.142	0.000449	prolif CAFs	TNC
2.43e-08	0.300082	0.5	0.211	0.000457	prolif CAFs	CHCHD3
2.58e-08	0.459371	0.657	0.368	0.000485	prolif CAFs	ACTR3
2.59e-08	0.32492	0.357	0.131	0.000486	prolif CAFs	C3orf14
2.62e-08	0.484604	1	0.917	0.000493	prolif CAFs	RPL36AL
2.67e-08	0.614371	0.957	0.774	0.000503	prolif CAFs	HSPA8
2.73e-08	0.510977	0.871	0.602	0.000513	prolif CAFs	CALM3
2.76e-08	0.269144	0.271	0.083	0.000519	prolif CAFs	SCLT1
3.13e-08	0.56548	0.7	0.415	0.000589	prolif CAFs	XRCC5
3.14e-08	0.259948	0.357	0.127	0.00059	prolif CAFs	MBD3
3.35e-08	-0.95388	0.029	0.348	0.00063	prolif CAFs	TYROBP
3.39e-08	0.345034	0.386	0.15	0.000638	prolif CAFs	ICMT
3.67e-08	0.580217	0.786	0.504	0.00069	prolif CAFs	ARHGDIA
3.69e-08	0.401951	0.443	0.186	0.000693	prolif CAFs	SLC2A4RG
3.71e-08	0.465323	0.671	0.386	0.000698	prolif CAFs	PA2G4
3.82e-08	0.635317	0.614	0.338	0.000718	prolif CAFs	MIR4435-2HG
4e-08	0.50695	0.586	0.293	0.000752	prolif CAFs	UBE2M
4.02e-08	0.459345	0.557	0.281	0.000755	prolif CAFs	SYNCRIP
4.21e-08	0.430802	0.714	0.419	0.000792	prolif CAFs	SNF8
4.29e-08	0.490756	0.843	0.648	0.000807	prolif CAFs	ATOX1
4.36e-08	0.297908	0.329	0.116	0.00082	prolif CAFs	SEPHS1
4.49e-08	-0.65531	0	0.309	0.000845	prolif CAFs	PODNL1
4.7e-08	0.397687	0.543	0.267	0.000884	prolif CAFs	TAF10
4.72e-08	-0.7511	0.071	0.387	0.000888	prolif CAFs	SPRY2
5.1e-08	0.514105	0.914	0.644	0.000958	prolif CAFs	MGST3
5.12e-08	0.392654	0.457	0.205	0.000963	prolif CAFs	TRIOBP
5.2e-08	0.367959	0.486	0.217	0.000978	prolif CAFs	GSPT1
5.21e-08	0.320628	0.429	0.175	0.00098	prolif CAFs	45545
5.35e-08	0.429277	0.929	0.748	0.001006	prolif CAFs	NDUFB2
5.5e-08	-0.84232	0.029	0.34	0.001034	prolif CAFs	HTRA3
5.65e-08	0.497832	0.829	0.605	0.001063	prolif CAFs	YWHAZ
5.71e-08	0.365587	0.457	0.196	0.001073	prolif CAFs	CCDC167
5.73e-08	0.449	0.729	0.418	0.001078	prolif CAFs	VPS29
5.91e-08	0.480151	0.757	0.468	0.001111	prolif CAFs	PTP4A2
6.07e-08	-0.74815	0.514	0.745	0.001142	prolif CAFs	NR2F2
6.12e-08	0.453305	0.714	0.44	0.00115	prolif CAFs	ARPC1A
6.24e-08	-0.67268	0.014	0.322	0.001173	prolif CAFs	ABCA6
6.29e-08	0.588848	0.671	0.376	0.001184	prolif CAFs	45546
6.51e-08	0.522114	0.8	0.62	0.001225	prolif CAFs	SERBP1
6.58e-08	-0.93893	0.071	0.381	0.001238	prolif CAFs	FGF7
6.71e-08	0.302319	0.443	0.182	0.001262	prolif CAFs	ARID1A
6.83e-08	0.320686	1	1	0.001285	prolif CAFs	RPS3
6.9e-08	0.262516	0.543	0.237	0.001297	prolif CAFs	CSRP2
7.74e-08	-0.92009	0.286	0.555	0.001456	prolif CAFs	OLFML3
7.78e-08	0.253538	0.286	0.093	0.001463	prolif CAFs	TCOF1
7.85e-08	0.321254	0.4	0.162	0.001476	prolif CAFs	RABL6
8.27e-08	0.305282	0.386	0.15	0.001554	prolif CAFs	ANKLE2
8.6e-08	0.331998	0.443	0.187	0.001617	prolif CAFs	ELP5
8.62e-08	0.445456	0.614	0.321	0.00162	prolif CAFs	TMEM141
8.81e-08	0.442123	0.614	0.319	0.001658	prolif CAFs	PPM1G
8.95e-08	0.363739	0.529	0.249	0.001682	prolif CAFs	CISD2
9.2e-08	0.449281	0.686	0.384	0.00173	prolif CAFs	H2AFY
9.5e-08	0.486219	0.729	0.452	0.001787	prolif CAFs	LMAN1
9.61e-08	0.525174	0.743	0.386	0.001808	prolif CAFs	NDUFA4L2
9.72e-08	0.28343	0.357	0.132	0.001828	prolif CAFs	NTM
9.81e-08	0.372109	0.657	0.351	0.001844	prolif CAFs	SSNA1
1.03e-07	0.257968	0.3	0.102	0.001933	prolif CAFs	CEP63
1.05e-07	0.309331	0.329	0.119	0.00198	prolif CAFs	HK1
1.12e-07	0.418843	0.457	0.204	0.002114	prolif CAFs	SUPT16H
1.14e-07	0.611149	0.871	0.81	0.002142	prolif CAFs	PSMA7
1.15e-07	-0.73803	0.043	0.346	0.002154	prolif CAFs	PDGFRL
1.21e-07	-0.92157	0.943	0.937	0.00227	prolif CAFs	IFI27
1.22e-07	0.376348	0.5	0.233	0.002301	prolif CAFs	AIDA
1.23e-07	0.251635	0.271	0.088	0.002313	prolif CAFs	RHNO1
1.24e-07	0.404775	0.671	0.365	0.002332	prolif CAFs	FIBP
1.27e-07	0.391157	0.6	0.315	0.002386	prolif CAFs	CLTC
1.28e-07	0.519983	0.957	0.934	0.0024	prolif CAFs	NPM1
1.3e-07	0.281693	0.414	0.166	0.002452	prolif CAFs	ELOVL1
1.3e-07	0.308915	0.386	0.153	0.002452	prolif CAFs	PPIH
1.34e-07	0.500418	0.457	0.211	0.002525	prolif CAFs	SFTA1P
1.38e-07	0.31324	0.429	0.182	0.002596	prolif CAFs	WBP11
1.48e-07	-0.84058	0	0.292	0.002784	prolif CAFs	ADH1C
1.48e-07	0.447076	0.557	0.288	0.002785	prolif CAFs	UCHL1
1.68e-07	0.324361	0.486	0.221	0.003166	prolif CAFs	URM1
1.78e-07	0.35818	0.543	0.268	0.003345	prolif CAFs	RBBP7
1.78e-07	0.562987	0.843	0.604	0.003347	prolif CAFs	HNRNPA3
1.83e-07	0.47127	0.871	0.641	0.003449	prolif CAFs	DYNLT1
1.85e-07	0.379798	0.714	0.424	0.003481	prolif CAFs	UQCRFS1
1.87e-07	0.430514	0.714	0.433	0.003511	prolif CAFs	HNRNPH3
1.89e-07	-0.63951	0.243	0.67	0.003545	prolif CAFs	ATP5E
1.93e-07	0.339121	0.543	0.252	0.003627	prolif CAFs	CD9
1.97e-07	0.639693	0.486	0.25	0.00371	prolif CAFs	SDF2L1
2e-07	-0.66162	0.229	0.613	0.00377	prolif CAFs	ATP5L
2.03e-07	0.258289	0.343	0.128	0.003823	prolif CAFs	SF3B3
2.05e-07	-0.63662	0.171	0.497	0.00385	prolif CAFs	45550
2.05e-07	0.394181	0.471	0.223	0.003855	prolif CAFs	RALA
2.08e-07	0.39525	0.529	0.263	0.003915	prolif CAFs	POP7
2.08e-07	0.377825	0.486	0.232	0.003916	prolif CAFs	PDXK
2.09e-07	0.36826	0.986	0.946	0.003924	prolif CAFs	EEF1B2
2.1e-07	0.520685	0.843	0.612	0.003956	prolif CAFs	LSM7
2.15e-07	0.309708	0.414	0.176	0.004048	prolif CAFs	TOMM5
2.24e-07	0.360238	0.457	0.203	0.004206	prolif CAFs	DTD1
2.25e-07	0.336536	0.486	0.225	0.004232	prolif CAFs	NAP1L4
2.26e-07	0.283769	0.443	0.19	0.004247	prolif CAFs	TNPO1
2.32e-07	-0.49614	0.229	0.633	0.004361	prolif CAFs	SPARCL1
2.37e-07	-0.50914	0.986	0.997	0.004457	prolif CAFs	RPL27A
2.4e-07	0.307781	0.486	0.219	0.004505	prolif CAFs	STK25
2.46e-07	-1.07354	0.771	0.931	0.004617	prolif CAFs	JUNB
2.51e-07	0.428214	0.329	0.129	0.004722	prolif CAFs	WDR34
2.55e-07	0.424901	0.914	0.676	0.004789	prolif CAFs	SEC11A
2.61e-07	-0.56919	0	0.282	0.004908	prolif CAFs	ALDH1A1
2.68e-07	0.320971	0.371	0.147	0.005049	prolif CAFs	TARS
2.77e-07	0.290333	0.471	0.21	0.005204	prolif CAFs	SMTN
2.81e-07	0.326799	0.443	0.197	0.00529	prolif CAFs	PRPF8
2.99e-07	0.691885	0.586	0.347	0.005623	prolif CAFs	THBS2
3e-07	-0.75427	0.414	0.682	0.005639	prolif CAFs	ZFP36L2
3.06e-07	-0.6417	0.229	0.557	0.005754	prolif CAFs	ATP5I
3.13e-07	0.374125	1	0.998	0.00589	prolif CAFs	MT-ATP6
3.22e-07	0.28307	0.343	0.131	0.006047	prolif CAFs	BRD9
3.23e-07	0.280593	0.343	0.13	0.006068	prolif CAFs	STAG1
3.4e-07	0.413967	0.571	0.297	0.006393	prolif CAFs	MRPL12
3.43e-07	0.38715	0.471	0.228	0.006441	prolif CAFs	PLEKHO1
3.46e-07	0.275241	0.357	0.139	0.006504	prolif CAFs	CTCF
3.49e-07	0.261468	0.3	0.107	0.00657	prolif CAFs	FAM126A
3.58e-07	0.439272	0.486	0.24	0.00673	prolif CAFs	VEGFB
3.64e-07	0.291298	0.371	0.148	0.006846	prolif CAFs	SF3A3
3.65e-07	0.41583	0.429	0.195	0.006867	prolif CAFs	PKN1
3.67e-07	-0.61754	0.014	0.296	0.006903	prolif CAFs	CD34
3.7e-07	0.418824	0.643	0.357	0.006962	prolif CAFs	PSMA5
3.71e-07	0.398216	0.586	0.316	0.006982	prolif CAFs	SNRPC
3.71e-07	0.259154	0.271	0.092	0.006985	prolif CAFs	STT3A
3.95e-07	0.286062	0.414	0.178	0.007422	prolif CAFs	DNAJC2
4.02e-07	-0.59642	0.243	0.536	0.007555	prolif CAFs	MXRA8
4.08e-07	0.422938	0.671	0.377	0.007663	prolif CAFs	TMEM160
4.23e-07	0.480071	0.771	0.528	0.00796	prolif CAFs	SET
4.32e-07	0.503872	0.643	0.411	0.008124	prolif CAFs	GLRX5
4.42e-07	0.575179	0.757	0.499	0.008314	prolif CAFs	ACTN4
4.44e-07	-0.55363	0.771	0.851	0.008355	prolif CAFs	TMEM59
4.47e-07	-0.5895	0.2	0.539	0.008404	prolif CAFs	USMG5
4.53e-07	-0.58127	0.214	0.521	0.00851	prolif CAFs	RARRES3
4.53e-07	-0.95638	0.186	0.479	0.008514	prolif CAFs	BTG2
4.86e-07	0.524229	0.7	0.48	0.009144	prolif CAFs	CARHSP1
4.87e-07	0.406505	0.5	0.254	0.009165	prolif CAFs	NTMT1
4.99e-07	0.500228	0.914	0.722	0.009377	prolif CAFs	LDHB
5.22e-07	-0.6666	0.043	0.324	0.009821	prolif CAFs	PTCH1
5.23e-07	-0.60811	0.143	0.427	0.009841	prolif CAFs	CTSF
5.28e-07	-0.58043	0.186	0.524	0.009929	prolif CAFs	SHFM1
5.3e-07	0.350346	0.414	0.184	0.009958	prolif CAFs	DAZAP1
5.34e-07	0.461746	0.729	0.471	0.010047	prolif CAFs	DCTN3
5.35e-07	0.413785	0.629	0.358	0.010056	prolif CAFs	CLIC4
5.41e-07	0.40307	0.657	0.387	0.010171	prolif CAFs	LSM8
5.43e-07	0.45227	0.471	0.222	0.010216	prolif CAFs	MCRIP1
5.66e-07	0.431214	0.714	0.471	0.010634	prolif CAFs	EIF2S2
6.3e-07	0.357207	0.557	0.26	0.011841	prolif CAFs	ATP5PD
6.48e-07	-0.48018	0.029	0.311	0.012176	prolif CAFs	EBF2
6.6e-07	0.250056	0.3	0.108	0.01241	prolif CAFs	SAMD1
6.82e-07	0.31806	0.386	0.165	0.012828	prolif CAFs	SNRNP25
7.13e-07	0.282227	0.386	0.162	0.013401	prolif CAFs	USP14
7.16e-07	-0.8148	0.014	0.285	0.013464	prolif CAFs	ADH1B
7.31e-07	0.432098	0.886	0.727	0.013738	prolif CAFs	NDUFB11
7.36e-07	0.306539	0.4	0.173	0.013836	prolif CAFs	SH3GL1
7.39e-07	-0.58301	0.186	0.502	0.013891	prolif CAFs	ATP5D
7.4e-07	0.252416	0.286	0.101	0.01392	prolif CAFs	SUN2
7.41e-07	0.251841	0.329	0.124	0.013943	prolif CAFs	ALCAM
7.58e-07	0.255246	0.371	0.151	0.014245	prolif CAFs	PXMP2
7.7e-07	0.390529	0.486	0.239	0.014484	prolif CAFs	PARP1
7.99e-07	0.393353	0.886	0.594	0.015016	prolif CAFs	CYCS
8.04e-07	-0.5848	0	0.265	0.015125	prolif CAFs	TPD52L1
8.27e-07	0.290406	0.414	0.182	0.015559	prolif CAFs	IPO7
8.34e-07	-0.93738	0.314	0.536	0.015683	prolif CAFs	MMP2
8.43e-07	0.266568	0.286	0.103	0.015848	prolif CAFs	UCHL5
8.5e-07	0.377274	0.643	0.366	0.01598	prolif CAFs	MAP2K2
8.64e-07	0.350735	0.414	0.181	0.016251	prolif CAFs	SELENOF
8.73e-07	-0.55887	0.086	0.371	0.016412	prolif CAFs	RUNX1T1
8.94e-07	0.409693	0.986	0.86	0.016818	prolif CAFs	UQCRH
8.97e-07	0.31125	0.429	0.193	0.016861	prolif CAFs	DDB1
9.06e-07	-0.50463	0.471	0.775	0.017039	prolif CAFs	RPS17
9.21e-07	0.48571	0.814	0.634	0.017309	prolif CAFs	SRSF9
9.3e-07	0.400177	0.357	0.15	0.017481	prolif CAFs	SLC20A1
9.33e-07	0.763635	0.686	0.504	0.017552	prolif CAFs	HSPA5
9.39e-07	-0.64693	0.357	0.595	0.017659	prolif CAFs	TMEM98
9.57e-07	0.312183	0.343	0.14	0.018001	prolif CAFs	HOMER3
1.03e-06	0.392038	0.871	0.638	0.019446	prolif CAFs	SNRPE
1.06e-06	0.257786	0.386	0.162	0.019869	prolif CAFs	DHX15
1.06e-06	0.495201	0.571	0.335	0.019988	prolif CAFs	RHOBTB3
1.11e-06	0.317104	0.414	0.187	0.020963	prolif CAFs	POP5
1.13e-06	-0.60737	0.229	0.591	0.021257	prolif CAFs	ATP5G2
1.14e-06	0.418808	0.914	0.809	0.021474	prolif CAFs	RHOA
1.15e-06	-0.61051	0.957	0.999	0.021612	prolif CAFs	FTL
1.18e-06	0.432383	0.971	0.858	0.022122	prolif CAFs	PARK7
1.18e-06	0.274898	0.329	0.13	0.022179	prolif CAFs	EXOSC6
1.28e-06	0.322197	0.4	0.179	0.02404	prolif CAFs	STIP1
1.28e-06	0.338662	0.371	0.162	0.024061	prolif CAFs	ECI2
1.29e-06	0.412453	0.686	0.436	0.024212	prolif CAFs	FAAP20
1.3e-06	0.387157	0.3	0.117	0.024444	prolif CAFs	CBR3
1.34e-06	0.444461	0.871	0.638	0.025272	prolif CAFs	HMGN3
1.35e-06	-0.42042	1	1	0.025385	prolif CAFs	RPL23A
1.36e-06	-0.89688	0.014	0.275	0.025536	prolif CAFs	C1QC
1.37e-06	-0.49288	0	0.255	0.025703	prolif CAFs	SCN7A
1.41e-06	0.268273	0.443	0.202	0.026474	prolif CAFs	TTC1
1.42e-06	0.333038	0.371	0.151	0.02673	prolif CAFs	EDIL3
1.43e-06	0.322356	0.5	0.251	0.026804	prolif CAFs	MAPRE1
1.44e-06	0.338547	0.357	0.151	0.027096	prolif CAFs	C19orf48
1.5e-06	0.260436	0.4	0.173	0.028274	prolif CAFs	BCAR1
1.51e-06	-1.04101	0	0.255	0.028358	prolif CAFs	CCL11
1.53e-06	0.30521	1	0.998	0.028724	prolif CAFs	MT-CO2
1.53e-06	0.434316	0.743	0.467	0.028862	prolif CAFs	COTL1
1.54e-06	0.274898	0.329	0.131	0.028921	prolif CAFs	TRAF7
1.54e-06	-0.62543	0	0.254	0.028939	prolif CAFs	OSR2
1.55e-06	0.274297	0.343	0.138	0.029098	prolif CAFs	RTL8C
1.56e-06	0.353254	0.457	0.214	0.029381	prolif CAFs	RGS3
1.6e-06	0.385811	0.486	0.238	0.030025	prolif CAFs	NT5E
1.63e-06	0.363387	0.571	0.309	0.030571	prolif CAFs	VCP
1.65e-06	0.454451	0.843	0.649	0.03103	prolif CAFs	MTDH
1.7e-06	0.328824	0.543	0.28	0.032061	prolif CAFs	CHD4
1.74e-06	0.386087	0.414	0.193	0.032633	prolif CAFs	RAI14
1.75e-06	-0.56314	0.129	0.413	0.032849	prolif CAFs	ATPIF1
1.75e-06	0.446091	0.486	0.258	0.032934	prolif CAFs	HYI
1.76e-06	0.402477	0.9	0.742	0.033034	prolif CAFs	ANXA5
1.81e-06	-0.58336	0.129	0.41	0.034046	prolif CAFs	SPRY1
1.82e-06	0.443917	1	0.962	0.034221	prolif CAFs	OST4
1.85e-06	-0.45346	0.043	0.307	0.034794	prolif CAFs	RHBDD2
1.89e-06	0.401632	0.743	0.506	0.035461	prolif CAFs	NME4
1.9e-06	0.266981	0.257	0.092	0.035697	prolif CAFs	C1QTNF6
1.92e-06	0.421938	0.829	0.589	0.036023	prolif CAFs	RBM3
2e-06	0.294851	0.4	0.178	0.037599	prolif CAFs	PYCR1
2.22e-06	0.335186	0.471	0.237	0.04167	prolif CAFs	SZRD1
2.32e-06	0.28646	0.386	0.171	0.043686	prolif CAFs	HPRT1
2.34e-06	-0.33666	1	1	0.044019	prolif CAFs	EEF1A1
2.34e-06	0.306195	0.414	0.189	0.044086	prolif CAFs	TSPAN5
2.37e-06	-0.47937	0.157	0.487	0.044477	prolif CAFs	ATP5G3
2.43e-06	0.435907	0.771	0.518	0.045644	prolif CAFs	COX5A
2.43e-06	0.401411	0.486	0.253	0.045671	prolif CAFs	HMG20B
2.55e-06	0.439933	0.643	0.411	0.047997	prolif CAFs	ILK
2.59e-06	0.272601	0.357	0.149	0.048751	prolif CAFs	RTF2
2.64e-06	0.384272	0.543	0.3	0.049639	prolif CAFs	FDPS
2.65e-06	0.414399	0.486	0.259	0.049802	prolif CAFs	SPCS3
2.65e-06	0.262856	0.271	0.099	0.049821	prolif CAFs	LTBP2
2.79e-06	0.306747	0.5	0.253	0.052481	prolif CAFs	CAPRIN1
2.84e-06	0.309765	0.257	0.093	0.053333	prolif CAFs	NUAK1
3.04e-06	0.397149	0.7	0.427	0.057196	prolif CAFs	PSMB9
3.07e-06	-0.61766	0.214	0.538	0.057781	prolif CAFs	GPX1
3.17e-06	0.387899	0.529	0.274	0.059559	prolif CAFs	SYNE2
3.19e-06	-0.48326	0.214	0.54	0.060067	prolif CAFs	C14orf2
3.35e-06	0.30733	0.357	0.157	0.062916	prolif CAFs	UAP1
3.41e-06	0.559134	0.643	0.419	0.064123	prolif CAFs	FKBP10
3.44e-06	-0.54873	0.014	0.26	0.064704	prolif CAFs	TCF21
3.51e-06	0.294439	0.371	0.165	0.066043	prolif CAFs	CDC27
3.57e-06	-0.48934	0.043	0.301	0.067109	prolif CAFs	LPAR6
3.66e-06	-0.50627	0.029	0.278	0.068786	prolif CAFs	ABCA9
3.67e-06	-0.34943	0.729	0.936	0.069041	prolif CAFs	RPS10
3.69e-06	-0.46144	0.3	0.586	0.069408	prolif CAFs	NME3
[truncated: 8,504 more rows]

## Sheet: Sheet5
Supplementary Table-S5: The AUC of each ML combination was calculated in all validation datasets.
Algorithm	GSE49710	EMTAB-8248	TARGET	GSE85047	EMTAB-179
SVM	0.875618	0.80182	0.702918	0.727929	0.689722
glmBoost+SVM	0.857455	0.783079	0.666446	0.663837	0.674447
Ridge	0.907104	0.877662	0.908488	0.775308	0.746028
Lasso+SVM	0.857455	0.783079	0.666446	0.663837	0.671417
glmBoost+Ridge	0.906271	0.876991	0.902188	0.765068	0.754586
Enet[alpha=0.1]	0.907815	0.877746	0.903846	0.771912	0.75948
glmBoost+Enet[alpha=0.1]	0.907416	0.876321	0.895889	0.765227	0.768857
Enet[alpha=0.2]	0.908197	0.875482	0.900531	0.768835	0.764619
Enet[alpha=0.3]	0.907451	0.876656	0.89622	0.768145	0.773649
glmBoost+Enet[alpha=0.3]	0.907884	0.874895	0.893899	0.764962	0.775819
glmBoost+Enet[alpha=0.2]	0.907694	0.875901	0.893568	0.765227	0.772563
Enet[alpha=0.4]	0.907746	0.875231	0.893568	0.7665	0.777989
glmBoost+Enet[alpha=0.4]	0.907919	0.874644	0.892905	0.765068	0.778481
Lasso+glmBoost	0.908093	0.874057	0.88561	0.764643	0.792875
Enet[alpha=0.5]	0.907937	0.874727	0.89191	0.765652	0.780344
glmBoost	0.908093	0.874057	0.88561	0.764643	0.792875
glmBoost+Enet[alpha=0.5]	0.90785	0.87456	0.892241	0.765545	0.78016
Enet[alpha=0.6]	0.908041	0.874224	0.891247	0.765598	0.782432
glmBoost+Enet[alpha=0.6]	0.908145	0.873889	0.891578	0.765015	0.782207
glmBoost+Enet[alpha=0.7]	0.908301	0.87347	0.891247	0.76475	0.782801
glmBoost+Enet[alpha=0.8]	0.908301	0.873889	0.890584	0.765121	0.784787
Enet[alpha=0.8]	0.908197	0.874141	0.88992	0.765652	0.785708
Enet[alpha=0.9]	0.908162	0.874308	0.888263	0.765227	0.788391
Lasso	0.907989	0.873554	0.888263	0.76475	0.788636
Enet[alpha=0.7]	0.908266	0.874308	0.890915	0.765121	0.784275
glmBoost+Enet[alpha=0.9]	0.908526	0.873554	0.890584	0.764697	0.784971
glmBoost+Lasso	0.908457	0.873721	0.889589	0.764909	0.786016
Lasso+plsRglm	0.902437	0.876991	0.903846	0.76841	0.724631
glmBoost+plsRglm	0.902437	0.876991	0.903846	0.76841	0.724631
glmBoost+Stepglm[forward]	0.908509	0.873134	0.892241	0.763582	0.78102
Lasso+Stepglm[forward]	0.908509	0.873134	0.892241	0.763582	0.78102
RF+SVM	0.868124	0.8149	0.711538	0.716575	0.701372
Stepglm[forward]	0.908873	0.872631	0.894231	0.76528	0.743878
plsRglm	0.904727	0.871625	0.904841	0.768782	0.765315
RF+Ridge	0.907191	0.87892	0.897546	0.771541	0.77027
RF+Enet[alpha=0.1]	0.907989	0.877662	0.894894	0.767986	0.777477
RF+plsRglm	0.904137	0.8702	0.893236	0.763476	0.796233
RF+Stepglm[forward]	0.908162	0.871793	0.88561	0.760346	0.758948
RF+Enet[alpha=0.2]	0.908162	0.877746	0.893236	0.767668	0.78493
RF+Enet[alpha=0.3]	0.90811	0.876824	0.89191	0.767031	0.787162
RF+Enet[alpha=0.6]	0.908145	0.875482	0.890252	0.765917	0.792424
RF+Lasso	0.908093	0.87456	0.88561	0.764007	0.795864
RF+Enet[alpha=0.7]	0.907902	0.875314	0.888926	0.76528	0.793223
RF+Enet[alpha=0.5]	0.90837	0.875734	0.890584	0.76597	0.790991
RF+glmBoost	0.908301	0.874392	0.882958	0.763688	0.797072
RF+Enet[alpha=0.9]	0.907989	0.874644	0.887268	0.764325	0.795004
RF+Enet[alpha=0.4]	0.908145	0.876321	0.890584	0.765811	0.78923
RF+Enet[alpha=0.8]	0.908058	0.874895	0.888263	0.764697	0.794144
glmBoost+GBM	0.947107	0.871038	0.883621	0.758595	0.766974
glmBoost+RF	0.992246	0.874476	0.880968	0.760028	0.749099
RF	0.994275	0.874308	0.893899	0.77621	0.772031
Lasso+GBM	0.944783	0.874141	0.88561	0.759975	0.763247
RF+GBM	0.957204	0.871625	0.88992	0.765652	0.797133
GBM	0.959927	0.87196	0.887931	0.770002	0.792834
Lasso+RF	0.991534	0.87347	0.880305	0.759868	0.750696
LDA	0.90896	0.874644	0.895557	0.768676	0.754197
glmBoost+LDA	0.908336	0.875734	0.892241	0.762574	0.786179
RF+LDA	0.908336	0.874392	0.890915	0.763848	0.767957
Lasso+LDA	0.908336	0.875734	0.892241	0.762574	0.786179
XGBoost	0.963579	0.823118	0.855272	0.722782	0.7388
Lasso+XGBoost	0.904007	0.820015	0.861074	0.741962	0.689537
glmBoost+XGBoost	0.904007	0.820015	0.861074	0.741962	0.689537
RF+XGBoost	0.928424	0.805425	0.822115	0.74244	0.666482
NaiveBayes	0.89699	0.874141	0.913793	0.774247	0.687817
Lasso+NaiveBayes	0.900529	0.864749	0.904509	0.755306	0.692219
glmBoost+NaiveBayes	0.900529	0.864749	0.904509	0.755306	0.692219
RF+NaiveBayes	0.897719	0.873973	0.906167	0.771912	0.712121

## Sheet: Sheet6
Supplementary Table-S6: The C-index of each ML combination was calculated in all validation datasets.
Algorithm	GSE49710	EMTAB-8248	TARGET	GSE85047	EMTAB-179
Lasso+StepCox[both]	0.838136	0.770427	0.673422	0.744768	0.636085
survivalSVM	0.591062	0.62013	0.547164	0.542128	0.534257
CoxBoost+survivalSVM	0.591062	0.62013	0.547164	0.542128	0.534257
Ridge	0.84278	0.78382	0.6759	0.743332	0.516781
Lasso+survivalSVM	0.591062	0.62013	0.547164	0.542128	0.534257
SuperPC	0.844131	0.80303	0.665695	0.73492	0.765721
CoxBoost+Ridge	0.84278	0.78382	0.6759	0.743332	0.516781
Enet[alpha=0.1]	0.843396	0.780709	0.675463	0.744768	0.517152
CoxBoost+Enet[alpha=0.1]	0.842543	0.775839	0.673422	0.74511	0.548919
Enet[alpha=0.2]	0.843088	0.776786	0.675026	0.745384	0.544063
Enet[alpha=0.3]	0.843206	0.775298	0.674297	0.746546	0.554796
CoxBoost+Enet[alpha=0.3]	0.84278	0.774215	0.674297	0.746341	0.564168
CoxBoost+Enet[alpha=0.2]	0.843751	0.780303	0.676192	0.74511	0.526988
Enet[alpha=0.4]	0.843301	0.775298	0.674734	0.747367	0.560024
CoxBoost+Enet[alpha=0.4]	0.845837	0.790449	0.675463	0.74299	0.589966
Lasso+CoxBoost	0.843965	0.780979	0.675171	0.748324	0.555074
Enet[alpha=0.5]	0.846026	0.788555	0.676338	0.7434	0.578614
CoxBoost	0.843894	0.780979	0.676046	0.748256	0.558199
CoxBoost+Enet[alpha=0.5]	0.843562	0.775568	0.67488	0.747709	0.559374
Enet[alpha=0.6]	0.846311	0.788826	0.675754	0.743332	0.56887
CoxBoost+Enet[alpha=0.6]	0.846311	0.788826	0.675754	0.743332	0.56887
CoxBoost+Enet[alpha=0.7]	0.846785	0.78842	0.675317	0.744084	0.566055
CoxBoost+Enet[alpha=0.8]	0.842733	0.773268	0.674005	0.747025	0.576046
Enet[alpha=0.8]	0.84733	0.788014	0.675317	0.743264	0.558755
Enet[alpha=0.9]	0.847282	0.786391	0.673859	0.742443	0.550589
Lasso	0.841974	0.772051	0.674297	0.746888	0.581583
Enet[alpha=0.7]	0.846595	0.787879	0.67488	0.743264	0.564137
CoxBoost+Enet[alpha=0.9]	0.844462	0.777192	0.674005	0.745931	0.551053
CoxBoost+Lasso	0.841974	0.772051	0.674297	0.746888	0.581583
Lasso+plsRcox	0.84823	0.777462	0.671089	0.743811	0.495654
CoxBoost+plsRcox	0.84823	0.777462	0.671089	0.743811	0.495654
CoxBoost+StepCox[forward]	0.840245	0.768534	0.672693	0.744905	0.593523
Lasso+StepCox[forward]	0.840245	0.768534	0.672693	0.744905	0.593523
RSF+survivalSVM	0.591062	0.62013	0.547164	0.542128	0.534257
CoxBoost+SuperPC	0.844131	0.80303	0.665695	0.73492	0.765721
StepCox[forward]	0.840245	0.768534	0.672693	0.744905	0.593523
plsRcox	0.84823	0.777462	0.671089	0.743811	0.495654
RSF+Ridge	0.84278	0.783685	0.6759	0.742922	0.517059
RSF+Enet[alpha=0.1]	0.843396	0.781115	0.675463	0.7447	0.516781
Lasso+SuperPC	0.844131	0.80303	0.665695	0.73492	0.765721
RSF+plsRcox	0.84823	0.777462	0.671089	0.743811	0.495654
RSF+StepCox[forward]	0.840245	0.768534	0.672693	0.744905	0.593523
RSF+Enet[alpha=0.2]	0.842472	0.774351	0.674588	0.745862	0.561075
RSF+Enet[alpha=0.3]	0.845505	0.791667	0.675463	0.742785	0.595843
RSF+Enet[alpha=0.6]	0.846334	0.787879	0.675171	0.742443	0.566303
RSF+Lasso	0.84695	0.78585	0.674005	0.741759	0.545145
RSF+Enet[alpha=0.7]	0.844107	0.775568	0.674734	0.746546	0.556312
RSF+Enet[alpha=0.5]	0.843278	0.775298	0.674005	0.74723	0.562436
RSF+CoxBoost	0.843633	0.777597	0.675609	0.748188	0.567787
RSF+Enet[alpha=0.9]	0.842804	0.772863	0.674005	0.747025	0.576634
RSF+Enet[alpha=0.4]	0.845552	0.78842	0.676338	0.742443	0.582975
RSF+Enet[alpha=0.8]	0.846856	0.786255	0.675463	0.741759	0.553868
RSF+StepCox[both]	0.838136	0.770427	0.673422	0.744768	0.636085
RSF+StepCox[backward]	0.838136	0.770427	0.673422	0.744768	0.636085
StepCox[both]+Ridge	0.839249	0.783685	0.677941	0.7447	0.571499
StepCox[backward]+Ridge	0.839249	0.783685	0.677941	0.7447	0.571499
StepCox[both]+plsRcox	0.836074	0.770292	0.671235	0.734783	0.562715
StepCox[backward]+plsRcox	0.836074	0.770292	0.671235	0.734783	0.562715
StepCox[both]+Enet[alpha=0.9]	0.840837	0.774486	0.671818	0.744768	0.604875
StepCox[both]+Enet[alpha=0.1]	0.839439	0.777327	0.674588	0.744631	0.595131
StepCox[backward]+Enet[alpha=0.1]	0.840718	0.784361	0.677941	0.744768	0.567138
StepCox[backward]+Enet[alpha=0.8]	0.839818	0.772321	0.67211	0.745657	0.619537
StepCox[both]+Enet[alpha=0.2]	0.839984	0.775703	0.673422	0.744563	0.60107
StepCox[backward]+Enet[alpha=0.2]	0.840126	0.775974	0.673713	0.744016	0.597018
StepCox[backward]+Lasso	0.839984	0.772051	0.671964	0.745657	0.619413
StepCox[backward]+Enet[alpha=0.6]	0.839723	0.772592	0.671526	0.745452	0.618794
CoxBoost+GBM	0.5	0.5	0.5	0.5	0.5
StepCox[both]+Enet[alpha=0.7]	0.840268	0.772727	0.671235	0.74511	0.61632
StepCox[backward]+Enet[alpha=0.7]	0.839581	0.772457	0.671818	0.745452	0.620341
Lasso+StepCox[backward]	0.838136	0.770427	0.673422	0.744768	0.636085
StepCox[both]	0.838136	0.770427	0.673422	0.744768	0.636085
StepCox[backward]	0.838136	0.770427	0.673422	0.744768	0.636085
CoxBoost+StepCox[both]	0.838136	0.770427	0.673422	0.744768	0.636085
CoxBoost+StepCox[backward]	0.838136	0.770427	0.673422	0.744768	0.636085
StepCox[backward]+Enet[alpha=0.3]	0.840008	0.775433	0.67211	0.744973	0.607226
StepCox[both]+CoxBoost	0.838728	0.77151	0.673422	0.744495	0.630858
StepCox[backward]+CoxBoost	0.839771	0.772321	0.671964	0.745384	0.618207
CoxBoost+RSF	0.5	0.5	0.5	0.5	0.5
RSF+SuperPC	0.844131	0.80303	0.665695	0.73492	0.765721
RSF	0.5	0.5	0.5	0.5	0.5
Lasso+GBM	0.5	0.5	0.5	0.5	0.5
RSF+GBM	0.5	0.5	0.5	0.5	0.5
GBM	0.5	0.5	0.5	0.5	0.5
StepCox[both]+survivalSVM	0.661556	0.635687	0.552121	0.541718	0.552229
StepCox[backward]+survivalSVM	0.661556	0.635687	0.552121	0.541718	0.552229
Lasso+RSF	0.5	0.552083	0.5	0.5	0.5
StepCox[both]+GBM	0.5	0.5	0.5	0.5	0.5
StepCox[backward]+GBM	0.5	0.5	0.5	0.5	0.5
StepCox[both]+RSF	0.5	0.5	0.5	0.5	0.5
StepCox[backward]+RSF	0.5	0.5	0.5	0.5	0.5
StepCox[both]+SuperPC	0.837757	0.797484	0.669631	0.72897	0.639302
StepCox[backward]+SuperPC	0.837757	0.797484	0.669631	0.72897	0.639302
